# Supplementary material for: Integrative Transcriptomic and Phosphoproteomic Analysis Reveals Key Components of the SnRK1 Signaling Network in Rice
Source: Plant Direct. 2025 Nov 17;9(11):e70120. doi: 10.1002/pld3.70120 (PMC12623061; doi:10.1002/pld3.70120)
Supplement: Supplementary file 4 — Table S1: Differentially expressed genes in snrk1a mutant compared to WT under normal condition. Table S2: Differentially expressed genes in snrk1bc mutant compared to WT under normal condition. Table S3: Enriched GO terms in snrk1a mutant compared to WT under normal condition. Table S4: Enriched GO terms in snrk1bc mutant compared to WT grown under normal condition. Table S5: Differentially expressed genes in wildtype (WT) exposed to starvation condition consisting of extended darkness in comparison to WT under normal condition (14‐h photoperiod). Table S6: Differentially expressed genes in snrk1a mutant exposed to starvation condition consisting of extended darkness in comparison to snrk1a under normal condition (14‐h photoperiod). Table S7: Differentially expressed genes in snrk1bc mutant exposed to starvation condition consisting of extended darkness in comparison to snrk1bc under normal condition (14‐h photoperiod). Table S8: Enriched GO terms in WT under 2 days of continuous darkness (starvation). Table S9: Enriched GO terms in snrk1a mutant under 2 days of continuous darkness (starvation). Table S10: Enriched GO terms in snrk1bc mutant under 2 days of continuous darkness (starvation). Table S11: Differentially abundant peptides in snrk1bc mutant compared to WT. Table S12: Differentially‐abundant phosphopetides in snrk1bc mutant compared to WT under 2 days of continuous darkness. Table 13: Enrichment analysis of differentially expressed phosphopeptides in snrk1bc mutant. [file PLD3-9-e70120-s003.xlsx]

## Sheet: Table S1
Table S1: Differentially expressed genes in snrk1a mutant compared to WT under normal condition
gene_id	snrk1a_normal	WT_normal	log2_Fold_Change	p-value	p-adj.	gene_name	gene_description
Os01g0537250	3177.11	29.8962	6.73163	2.8524e-81	7.86351e-77	-	Protein of unknown function DUF3778 domain containing protein
Os07g0511400	1648.1	98.9176	4.05831	7.11486e-31	9.80712e-27	-	Hypothetical protein
Os12g0113600	1298.73	38.5705	5.07317	2.16779e-27	1.99205e-23	-	Hypothetical protein
Os10g0567900	490.518	10.3291	5.56977	1.03675e-23	7.14526e-20	-	Similar to F-box protein interaction domain containing protein, expressed
Os02g0272400	886.025	30.4299	4.86342	6.65963e-19	3.67185e-15	-	Similar to predicted protein
Os03g0115800	1698.43	0	13.0523	1.69621e-18	7.7935e-15	-	Conserved hypothetical protein
Os03g0299700	1497.59	0	12.8707	4.26931e-18	1.68138e-14	-	Conserved hypothetical protein
Os02g0765400	9214.81	466.032	4.3055	1.30863e-17	4.50953e-14	alpha-amylase 10-C	Similar to Alpha-amylase
Os12g0113700	383.424	2.72094	7.13965	1.24063e-16	3.80018e-13	-	Similar to Zinc finger, C3HC4 type family protein, expressed
Os07g0442800	579.149	0	11.5	2.38577e-14	6.57709e-11	-	Conserved hypothetical protein
Os12g0629700	1008.7	45.1348	4.48196	4.7208e-14	1.18312e-10	-	Similar to Thaumatin-like protein precursor
Os01g0803200	11777.5	3128.69	1.91242	1.29886e-12	2.98392e-09	ORYZACYSTATIN 1	Cysteine proteinase inhibitor-
Os02g0272350	384.084	26.639	3.8495	5.94216e-12	1.2601e-08	-	Hypothetical gene
Os03g0629800	260.629	0	10.3481	2.88415e-11	5.6793e-08	-	Conserved hypothetical protein
Os01g0262401	266.982	0	10.3832	3.56957e-11	6.56039e-08	-	Hypothetical genes
Os03g0355200	289.017	8.14971	5.14861	5.54856e-11	9.56017e-08	OsWD40-72	WD40 repeat-like domain containing protein
Os12g0169300	219.057	0	10.0973	1.38084e-10	2.23924e-07	-	Conserved hypothetical protein
Os05g0580200	195.949	0	9.93657	3.52705e-10	5.40188e-07	-	Conserved hypothetical protein
Os03g0105500	196.698	0	9.94243	4.6149e-10	6.69598e-07	-	Conserved hypothetical protein
Os01g0149800	5599.76	1295.87	2.11144	6.15984e-10	8.49073e-07	METALLOTHIONEIN 2A	Metallothionein-like protein type 2
Os04g0174200	190.469	0	9.89523	6.59454e-10	8.65707e-07	-	Similar to OsRAD23-like
Os01g0179600	900.704	166.895	2.43232	6.94918e-10	8.70795e-07	-	UDP-glucuronosyl/UDP-glucosyltransferase family protein
Os03g0661600	6570.62	1149.41	2.51519	7.53118e-10	9.02694e-07	OsPR5, PR5	Similar to Alpha-amylase/trypsin inhibitor (Antifungal protein)
Os01g0869750	179.731	0	9.8116	9.22392e-10	1.05952e-06	-	Conserved hypothetical protein
Os03g0655400	7015.9	1608.77	2.12466	1.75508e-09	1.93536e-06	LATE EMBRYOGENESIS ABUNDANT PROTEIN 24	Similar to LIP5
Os04g0397800	165.068	0	9.68883	1.90299e-09	2.01776e-06	-	Conserved hypothetical protein
Os04g0390800	171.397	0	9.744	2.64531e-09	2.70096e-06	-	NAD(P)-binding domain containing protein
Os06g0726100	1134.5	140.202	3.0167	8.67258e-09	8.31205e-06	CHITINASE 3	Similar to Seed chitinase-c
Os01g0837600	817.827	108.744	2.91061	8.74382e-09	8.31205e-06	-	Similar to plant-specific domain TIGR01589 family protein
Os04g0249600	652.115	129.332	2.33393	1.01286e-08	9.30753e-06	SULFURTRANSFERASE 6	Similar to senescence-associated protein DIN1
Os01g0200700	43671.5	13538.1	1.68965	1.10183e-08	9.62562e-06	METALLOTHIONEIN I-3A	Similar to Metallothionein-like protein type 3 (MT-3) (MWMT3)
Os02g0484950	142.314	0	9.47458	1.11731e-08	9.62562e-06	-	Hypothetical conserved gene
Os05g0197200	142.55	0	9.47694	1.22876e-08	1.0265e-05	GERMIN-LIKE PROTEIN 5-1	Hypothetical conserved gene
Os11g0282700	122.453	0	9.25872	2.59547e-08	2.10447e-05	-	Homeodomain-like containing protein
Os09g0286600	3568.75	1073.81	1.73263	2.77917e-08	2.18903e-05	SUBMERGENCE 1C	Pathogenesis-related transcriptional factor and ERF domain containing protein
Os07g0560400	118.204	0	9.20782	3.75727e-08	2.87724e-05	-	Hypothetical protein
Os07g0153150	3215.08	3.80931	9.72136	4.54784e-08	3.38851e-05	-	Conserved hypothetical protein
Os05g0103800	710.218	140.282	2.33994	6.13432e-08	4.45029e-05	-	Conserved hypothetical protein
Os09g0272600	513.02	76.0552	2.75375	9.61928e-08	6.7996e-05	-	Conserved hypothetical protein
Os02g0482200	105.786	0	9.04673	9.93678e-08	6.84843e-05	-	Hypothetical genes
Os02g0765600	23514.4	3935.8	2.57882	1.0589e-07	7.11996e-05	ALPHA-AMYLASE 1A	Alpha-amylase glycoprotein, Degradation of starch granul
Os10g0113000	777.508	168.983	2.20208	1.72863e-07	0.000113464	-	Similar to Chalcone reductase homologue (Fragment)
Os11g0422000	87.8527	0	8.7794	3.35331e-07	0.000214986	-	Conserved hypothetical protein
Os02g0628800	2579.98	873.833	1.56191	3.77883e-07	0.000236761	-	Similar to Ubiquitin-like protein 5 (Fragment)
Os01g0357400	105.126	1.63256	6.00962	7.54837e-07	0.00046243	ALPHA-AMYLASE 1B	Similar to Alpha-amylase
Os03g0183300	9843.34	3137.81	1.64935	8.48941e-07	0.000508774	ETHYLENE RESPONSE FACTOR 64	Pathogenesis-related transcriptional factor and ERF domain containing protein
Os09g0522200	129.472	3.26513	5.3097	8.79703e-07	0.000515993	DEHYDRATION-RESPONSIVE ELEMENT-BINDING PROTEIN 1A	DRE-binding protein 1A
Os06g0320000	1089.35	304.339	1.8395	1.15543e-06	0.000663603	-	Thioredoxin fold domain containing protein
Os07g0683900	13149.9	3294.68	1.99683	1.37677e-06	0.000774586	R40G2	Ricin B-related lectin domain containing protein
Os10g0416800	1327.05	347.234	1.93442	1.87348e-06	0.00103296	Oschib2	Similar to Chitinase 2 (EC 3.2.1.14) (Tulip bulb chitinase-2) (TBC-2)
Os01g0854000	444.061	101.65	2.12689	1.96083e-06	0.00105992	-	Similar to AER
Os11g0491600	71.0919	0	8.47426	2.06741e-06	0.00107526	-	Hypothetical conserved gene
Os01g0693400	984.396	329.386	1.5794	2.07498e-06	0.00107526	APETALA2/ETHYLENE-RESPONSIVE ELEMENT BINDING PROTEIN 127	Pathogenesis-related transcriptional factor and ERF, DNA-binding domain containing protein
Os03g0760200	795.978	226.633	1.81259	2.10622e-06	0.00107526	BENTAZON LETHAL	Cytochrome P450 family protein
Os04g0120100	67.497	0	8.39895	2.69257e-06	0.00134961	subtilisin-like protease precursor 1	Similar to H0716A07.11 protein
Os07g0186000	8434.8	3177.31	1.40853	3.66166e-06	0.00180258	THIOREDOXIN H-TYPE	H-type thioredoxin, Regulation of the apoplastic reactive oxygen species, Stress respons
Os01g0511000	2105.43	613.593	1.7786	3.73823e-06	0.00180799	-	Similar to LOB domain protein 40
Os01g0757200	952.773	255.368	1.89942	3.881e-06	0.00184349	GIBBERELLIN 2-OXIDASE 3	GA 2-oxidase3, GA metabolis
Os06g0658400	64.9746	0	8.34438	3.94537e-06	0.00184349	-	Similar to HAT dimerisation domain-containing protein-like
Os02g0128000	357.139	77.7113	2.20003	4.87738e-06	0.00224099	HSP18.9	Similar to Cytosolic class I small heat shock protein 6 (Fragment)
Os01g0975900	1669.6	374.81	2.1553	5.68162e-06	0.00256772	TONOPLAST INTRINSIC PROTEIN 1;2	Similar to Tonoplast membrane integral protein ZmTIP1-2
ENSRNA049476444	3.48888	104.961	-4.89066	5.99645e-06	0.00266629	SSU_rRNA_eukarya	Eukaryotic small subunit ribosomal RNA
Os02g0789700	62.6114	0	8.29001	6.15586e-06	0.00269372	-	Nucleotide-binding, alpha-beta plait domain containing protein
Os11g0592000	341.433	76.6295	2.15583	6.78019e-06	0.00292057	PATHOGENESIS-RELATED GENE 4C	Similar to Barwin
Os06g0501900	60.6961	0	8.24501	9.56601e-06	0.00405717	P-450 76M9	Cytochrome P450 family protein
Os10g0104000	59.0104	0	8.20578	1.03908e-05	0.00434019	-	Hypothetical conserved gene
Os03g0815100	964.401	256.008	1.91315	1.40314e-05	0.00577339	SNAC1: stress-responsive NAC1, stress-responsive NAC 1, stress-induced transcription factor NAC1, NAC domain protein 9, NAC domain-containing protein 2, NAC domain-containing protein 33, NAC domain-containing protein 43, NAC domain-containing protein 44	Similar to OsNAC6 protein
Os04g0486950	3671.03	897.566	2.03219	1.64212e-05	0.00657031	MALATE SYNTHASE	Similar to Malate synthase
Os02g0530100	1668.81	684.847	1.28493	1.64448e-05	0.00657031	COPPER CHAPERONE HOMOLOG	Similar to C4-dicarboxylate transporter/malic acid transport protein
Os12g0528801	373.7	95.1358	1.97386	1.75295e-05	0.00690362	-	Hypothetical gene
Os11g0213000	87.9766	0.544188	7.33799	1.86223e-05	0.0072307	RECEPTOR-LIKE CYTOPLASMIC KINASE 318	Similar to Protein kinase domain containing protein, expressed
Os06g0122800	776.342	192.507	2.01189	1.92129e-05	0.00735639	-	Hypothetical conserved gene
Os12g0576100	268.585	24.4347	3.45809	1.98378e-05	0.00749162	-	Conserved hypothetical protein
Os12g0630200	793.678	101.719	2.96424	2.17504e-05	0.0081029	-	Thaumatin, pathogenesis-related family protein
Os05g0530500	657.867	1581.13	-1.26514	2.24519e-05	0.00822231	PROTEIN KINASE 1	Similar to OSK1
Os02g0758000	144.329	500.059	-1.79174	2.26674e-05	0.00822231	24.1 KDA CLASS I HEAT SHOCK PROTEIN	Similar to Low molecular weight heat shock protein precursor (Mitochondrial small heat shock protein 22)
Os02g0740400	3033.02	599.593	2.3388	2.65813e-05	0.00943774	GDSL ESTERASE/LIPASE PROTEIN 44	Similar to GSDL-motif lipase
Os06g0261300	58.4505	0	8.19237	2.70034e-05	0.00943774	-	Conserved hypothetical protein
Os02g0578000	74.6338	1.08838	6.10135	2.70452e-05	0.00943774	-	Hypothetical protein
Os01g0971000	3503.37	1606.67	1.12467	3.24618e-05	0.0111863	-	Conserved hypothetical protein
Os01g0392600	1154.29	377.318	1.61302	3.40336e-05	0.0115832	-	Conserved hypothetical protein
Os09g0467300	81.5646	2.71569	4.90728	3.48145e-05	0.0117045	PURINE PERMEASE 2	Similar to PUP1
Os12g0576600	471.106	125.052	1.91338	3.63489e-05	0.011947	PURPLE ACID PHOSPHATASE 1D	Metallophosphoesterase domain containing protein
Os03g0734300	355.926	86.9507	2.03292	3.66598e-05	0.011947	-	Similar to Proteinase inhibitor type II CEVI57 precursor
Os05g0405000	6210.24	1606.47	1.95081	3.6836e-05	0.011947	FLOURY ENDOSPERM 4	Orthophosphate dikinase precursor (EC 2.7.9.1)
Os08g0244750	47.3829	0	7.88828	3.8313e-05	0.0122815	-	Conserved hypothetical protein
Os10g0450900	1899.07	800.1	1.24695	3.91148e-05	0.0123945	glycine-rich protein, Glycine-rich protein 2, glycine-rich cell wall protein	Similar to Glycine-rich cell wall structural protein 2 precursor
Os04g0556000	382.911	75.5936	2.34093	4.21101e-05	0.013192	HEAVY METAL ATPASE 5	Heavy metal P-type ATPase, Xylem loading of coppe
Os07g0683200	469.273	110.826	2.08221	5.39297e-05	0.0166594	NAC DOMAIN-CONTAINING PROTEIN 103	Similar to NAC domain transcription factor
Os01g0638000	48.7913	0	7.93169	5.49057e-05	0.0166594	-	UDP-glucuronosyl/UDP-glucosyltransferase family protein
Os12g0508400	95.4317	7.06264	3.75562	5.49915e-05	0.0166594	-	Conserved hypothetical protein
Os08g0131200	9162.85	176.129	5.70107	5.816e-05	0.0171962	non-specific lipid transfer protein 1.7, lipid transfer protein 1.7, type 1 non-specific lipid transfer protein 7	Similar to Non-specific lipid-transfer protein
Os11g0432900	737.627	190.803	1.95117	5.81672e-05	0.0171962	SERINE CARBOXYPEPTIDASE 56	Peptidase S10, serine carboxypeptidase family protein
Os06g0214800	1105.22	446.791	1.30657	5.86348e-05	0.0171962	GID1L2 family gene, gibberellin receptor GID1L2-like gene	Alpha/beta hydrolase fold-3 domain containing protein
Os02g0637000	2134.93	580.432	1.87914	6.39545e-05	0.0185589	-	Similar to OSIGBa0135K14.7 protein
Os02g0142100	159.87	504.857	-1.65959	7.53274e-05	0.0216315	-	Similar to H0102C09.1 protein
Os07g0432333	275.511	26.656	3.36925	8.74361e-05	0.0248499	-	Similar to Thionin-like peptide
Os07g0689600	1518.34	418.807	1.85807	9.36302e-05	0.0263388	NICOTIANAMINE SYNTHASE 3	Nicotianamine synthase 3 (EC 2.5.1.43) (S-adenosyl-L-methionine:S- adenosyl-L-methionine:S-adenosyl-methionine 3-amino-3- carboxypropyltransferase 3
Os04g0404400	63.336	0	8.30802	0.000108747	0.0300852	endosperm-specific gene 64, desiccation-related protein, desiccation-related protein PCC13-62	Similar to H0502B11.4 protein
Os02g0654700	102.121	10.8706	3.23144	0.000109131	0.0300852	ETHYLENE RESPONSE FACTOR 91	AP2/ERF family protein, Abiotic stress respons
Os04g0227500	1696.96	325.743	2.38131	0.000112175	0.0306181	-	DSBA oxidoreductase family protein
Os09g0420800	1997.21	858.116	1.21865	0.000113796	0.0307562	RUB1	Similar to Ubiquitin
Os05g0209500	467.911	159.796	1.55008	0.000121773	0.0325927	-	Conserved hypothetical protein
Os01g0864500	39.5505	0	7.62769	0.000128694	0.033983	salt and drought sensitive gene 1	Harpin-induced 1 domain containing protein
Os04g0165900	40.8058	0	7.67362	0.000129433	0.033983	-	Conserved hypothetical protein
Os09g0306232	58.6098	1.08575	5.75311	0.000134211	0.0349051	-	Hypothetical gene
Os08g0535000	60.1066	1.08575	5.79023	0.000137647	0.0354639	-	Similar to cation cation antiporter
Os04g0516300	41.9728	0	7.71267	0.00014232	0.0363285	-	Similar to OSIGBa0115M15.10 protein
Os07g0120500	39.2735	0	7.6182	0.000147412	0.0372831	endosperm-specific gene 91	Similar to predicted protein
Os10g0449400	38.9259	0	7.60446	0.000151481	0.037964	-	Hypothetical conserved gene
Os07g0580700	43.5874	0	7.76914	0.000170717	0.0423994	-	Integrin alpha chain, C-terminal cytoplasmic region, conserved site domain containing protein
Os07g0529000	5499.02	1370.43	2.0046	0.000173978	0.0428234	isocitrate lyase, endosperm-specific gene 107	Similar to Isocitrate lyase (Fragment)
Os08g0540400	90.1924	4.3535	4.37341	0.000176224	0.0429925	CALCIUM-DEPENDENT PROTEIN KINASE 21	Similar to Calcium-dependent protein kinase
Os06g0637500	1261.58	546.321	1.20735	0.000197799	0.0478327	R2R3-MYB	Similar to MYB transcription factor R2R3 type

## Sheet: Table S2
Table S2: Differentially expressed genes in snrk1bc mutant compared to WT under normal condition
gene_id	snrk1bc_normal	WT_normal	log2_Fold_Change	p-value	p-adj.	gene_name	gene_description
Os01g0537250	6893.52	28.7116	7.90754	2.2253e-157	5.6329e-153	-	Protein of unknown function DUF3778 domain containing protein
Os01g0179600	8567.99	160.288	5.7403	3.1347e-120	3.96743e-116	-	UDP-glucuronosyl/UDP-glucosyltransferase family protein
Os02g0811800	3488.04	25.5896	7.0911	1.4712e-98	1.24135e-94	CINNAMOYL-COA REDUCTASE 10	Similar to Cinnamoyl-CoA reductase (EC 1.2.1.44)
Os10g0409400	5177.38	317.372	4.02796	8.78099e-68	5.55683e-64	polygalacturonase isoenzyme 1 beta subunit, BURP domain-containing protein 16, beta subunit of polygalacturonase 1, polygalacturonase 1 beta subunit, non-catalytic PG1beta subunit	beta subunit of polygalacturonase 1, Abiotic stress respons
Os01g0907600	11.6828	2683.05	-7.83473	1.74747e-59	8.84674e-56	senescence associated gene 12-1	Cysteine protease, Negative regulator of cell deat
Os11g0170900	6143.71	680.726	3.17397	1.87306e-46	7.90211e-43	BURP domain-containing protein 17	Similar to BURP domain-containing protein 17
Os04g0659300	6019.07	398.422	3.91722	4.47357e-46	1.61771e-42	ROOT MEANDER CURLING	Receptor-like protein, Root development, Salt stress response, Regulation of iron acquisitio
Os01g0256500	102044	15027.1	2.76355	7.88805e-44	2.45667e-40	-	Similar to ZnI
Os07g0638400	1017.98	21.9216	5.53715	8.73464e-44	2.45667e-40	-	Similar to 1-Cys peroxiredoxin
Os05g0375400	8058.88	590.083	3.77161	1.28609e-42	3.25549e-39	(1,3;1,4)-b-glucanase, (1,3;1,4)-beta-glucanase, pathogenesis-related gene 2, endo-(1,3;1,4)-beta-glucanase 1	Beta-glucanase precursor
Os07g0511400	1954.32	94.9943	4.36274	5.54618e-42	1.27628e-38	-	Hypothetical protein
Os05g0421600	1186.62	30.2916	5.29207	8.90296e-40	1.878e-36	NAC DOMAIN-CONTAINING PROTEIN 88	No apical meristem (NAM) protein domain containing protein
Os01g0348900	3978.82	213.378	4.22077	2.31907e-39	4.51558e-36	SALT PROTEIN	Jacalin-related mannose-binding lectin, Salinity toleranc
Os10g0465700	1370.07	70.4503	4.28143	4.25384e-38	7.69125e-35	beta-amylase 1	Similar to Beta-amylase PCT-BMYI (EC 3.2.1.2)
Os06g0493100	5014.93	279.616	4.16465	1.81175e-36	3.05739e-33	brown planthopper induced008a, Brown planthopper induced 008a, Rapid alkalization factor 22	Conserved hypothetical protein
Os03g0815100	2434.85	245.86	3.3079	3.28788e-36	5.20164e-33	SNAC1: stress-responsive NAC1, stress-responsive NAC 1, stress-induced transcription factor NAC1, NAC domain protein 9, NAC domain-containing protein 2, NAC domain-containing protein 33, NAC domain-containing protein 43, NAC domain-containing protein 44	Similar to OsNAC6 protein
Os05g0399300	1951.29	74.1697	4.71759	6.02199e-35	8.96674e-32	CHITINASE 2	Similar to Chitinase
Os09g0437500	12184.9	1791.35	2.76599	2.02773e-33	2.85155e-30	-	Dormancyauxin associated family protein
Os11g0444700	6936.09	1206.72	2.52304	2.15547e-29	2.87165e-26	PB1 domain-containing protein	Octicosapeptide/Phox/Bem1p domain containing protein
Os02g0484975	791.847	9.38409	6.39788	3.07931e-29	3.89733e-26	-	Conserved hypothetical protein
Os03g0351300	3599.99	466.784	2.9472	1.35081e-28	1.62824e-25	-	Similar to beta-amylase
Os07g0638100	2658.36	324.763	3.0331	9.28066e-28	1.06782e-24	-	Six-bladed beta-propeller, TolB-like domain containing protein
Os01g0871200	7034.39	1207.62	2.54227	4.19744e-27	4.55424e-24	basic helix-loop-helix protein 033, zinc finger protein	Zinc finger, C2H2-type domain containing protein
Os10g0450900	4227.43	768.386	2.45987	4.318e-27	4.55424e-24	glycine-rich protein, Glycine-rich protein 2, glycine-rich cell wall protein	Similar to Glycine-rich cell wall structural protein 2 precursor
Os09g0491740	1601.22	173.27	3.20809	1.53512e-26	1.55434e-23	PIN likes 1	Auxin efflux carrier domain containing protein
Os01g0752500	669.427	30.2717	4.46682	3.40263e-26	3.31272e-23	ETHYLENE RESPONSE FACTOR 92	APETELA2/ethylene response factor (AP2/ERF) type transcription factor, Negative regulation of disease resistance, Negative regulation of salt toleranc
Os02g0308400	324.552	2935.52	-3.1772	8.86051e-26	8.30689e-23	FASCICLIN-LIKE ARABINOGALACTAN PROTEIN 19	FAS1 domain domain containing protein
Os04g0175600	484.682	7.82726	5.95213	7.38815e-25	6.67915e-22	CAFFEIC ACID 3-O-METHYLTRANSFERASE LIKE 5	Similar to 0-methyltransferase (EC 2.1.1.6) (Fragment)
Os06g0591200	1386.66	165.501	3.06674	2.47469e-23	2.16006e-20	-	Conserved hypothetical protein
Os11g0155600	997.763	86.6741	3.5251	5.29628e-23	4.46883e-20	MULTIDRUG RESISTANCE-ASSOCIATED PROTEIN 16	Conserved hypothetical protein
Os12g0628600	2040.93	235.511	3.11542	1.35101e-22	1.10317e-19	PATHOGENESIS-RELATED GENE 5	Similar to Thaumatin-like pathogenesis-related protein 3 precursor
Os06g0129900	1726.15	266.208	2.69696	2.36771e-22	1.87293e-19	-	Similar to Cytochrome P450 CYPD
Os01g0200700	47970.1	13001.2	1.88349	3.42771e-22	2.62926e-19	METALLOTHIONEIN I-3A	Similar to Metallothionein-like protein type 3 (MT-3) (MWMT3)
Os10g0505700	3694.12	694.891	2.41041	4.54293e-22	3.38221e-19	non-specific lipid transfer protein 2.12, lipid transfer protein 2.12, type 2 non-specific lipid transfer protein 12	Similar to Nonspecific lipid-transfer protein 2 (nsLTP2) (7 kDa lipid transfer protein)
Os10g0345100	1145.91	115.915	3.30545	9.12147e-22	6.59691e-19	-	Multi antimicrobial extrusion protein MatE family protein
Os04g0688300	14739.3	3751.01	1.97432	1.49068e-21	1.04816e-18	class III peroxidase 61, Peroxidase 2	Haem peroxidase, plant/fungal/bacterial family protein
Os01g0369700	453.395	13.0537	5.11852	2.77809e-21	1.90059e-18	PHI GLUTATHIONE S-TRANSFERASE 5	Similar to Glutathione S-transferase GST 8 (EC 2.5.1.18)
Os12g0508400	431.515	6.78164	5.99127	6.57284e-21	4.37838e-18	-	Conserved hypothetical protein
Os07g0677200	1833.92	316.864	2.53304	2.0408e-20	1.32459e-17	PEROXIDASE 22.3	Peroxidase
Os02g0586900	1595.18	61.6603	4.69343	2.25138e-20	1.42473e-17	endosperm-specific gene 40	Hypothetical conserved gene
Os01g0747300	2373.54	444.801	2.41586	1.18003e-19	7.28539e-17	-	Similar to Plant-specific domain TIGR01615 family protein
Os04g0475600	1521.33	152.502	3.31853	1.47918e-19	8.91485e-17	DAO	2OG-Fe(II) oxygenase domain containing protein
Os02g0823100	1798.91	129.553	3.79563	2.20942e-19	1.30063e-16	PLASMA MEMBRANE INTRINSIC PROTEIN 1;3	Similar to Plasma membrane intrinsic protein (Plasma membrane integral protein ZmPIP1-5)
Os03g0115800	1744.51	0	13.1492	4.57936e-19	2.63449e-16	-	Conserved hypothetical protein
Os07g0635500	643.301	53.7701	3.58062	5.16529e-19	2.90554e-16	-	Similar to Cytochrome P450
Os01g0149800	7195.67	1244.36	2.53172	1.70428e-18	9.37836e-16	METALLOTHIONEIN 2A	Metallothionein-like protein type 2
Os12g0428000	5829.04	908.74	2.68134	8.96494e-18	4.82829e-15	SULFURTRANSFERASE 7	Similar to senescence-associated protein DIN1
Os07g0185900	11150.8	3157.65	1.82024	1.12732e-17	5.94495e-15	-	Conserved hypothetical protein
Os10g0528300	436.037	21.4088	4.34841	2.69409e-17	1.39174e-14	TAU GLUTATHIONE S-TRANSFERASE 4	Tau class GST protein 4
Os10g0167250	624.124	56.897	3.45531	5.19254e-17	2.62877e-14	-	Similar to Cytochrome P450 CYP76H18
Os06g0264500	1774.24	321.47	2.46446	5.54406e-17	2.7517e-14	-	TGF-beta receptor, type I/II extracellular region family protein
Os03g0299700	1021.26	0	12.3768	7.87587e-17	3.83388e-14	-	Conserved hypothetical protein
Os07g0418700	1734.57	340.285	2.3497	8.46203e-17	4.0415e-14	REPETITIVE PROLINE-RICH PROTEIN 2.1	Proline-rich glycoprotein, ABA-dependent inhibition of root growt
Os08g0538600	4392.56	746.802	2.55628	9.9388e-17	4.6589e-14	-	Stress up-regulated Nod 19 family protein
Os11g0678200	32.8229	568.179	-4.11564	1.36697e-16	6.2913e-14	-	Conserved hypothetical protein
Os06g0133200	1108.66	184.271	2.58896	1.46817e-16	6.63639e-14	-	Conserved hypothetical protein
Os09g0518200	349.685	3.65968	6.57973	2.72206e-16	1.20883e-13	salicylic acid glucosyltransferase, SA-glucosyltransferase	UDP-glucuronosyl/UDP-glucosyltransferase family protein
Os01g0940800	1145.74	168.641	2.76421	4.04642e-16	1.76599e-13	beta-1, 3-glucanase 6	Similar to Beta-1,3-glucanase precursor
Os02g0817700	11963.7	2757.63	2.11717	4.5173e-16	1.93807e-13	3-ketoacyl-CoA thiolase, 3-ketoacyl-CoA thiolase-like protein	Similar to 3-ketoacyl-CoA thiolase (Fragment)
Os03g0711100	1632.42	315.347	2.372	5.07337e-16	2.14037e-13	B-box-containing protein 10, CCT domain-containing gene 14, CCT (CO, CO-LIKE and TOC1) domain protein 14, CCT domain protein 14	Member of the CONSTANS-like (COL) family, Flowering time represso
Os01g0848900	828.051	108.075	2.93778	6.67067e-16	2.75751e-13	-	Conserved hypothetical protein
Os02g0730000	1758.65	367.441	2.25882	6.75406e-16	2.75751e-13	ALDEHYDE DEHYDROGENASE 2A	Similar to Mitochondrial aldehyde dehydrogenase
Os05g0454500	5010.88	1126.31	2.15347	8.54876e-16	3.43484e-13	-	Conserved hypothetical protein
Os11g0592000	671.34	73.5888	3.18935	9.48669e-16	3.75213e-13	PATHOGENESIS-RELATED GENE 4C	Similar to Barwin
Os04g0282400	1800.11	154.117	3.54605	1.27328e-15	4.95853e-13	-	Similar to FPF1 protein-like (RAA1)
Os02g0671100	695.476	87.1786	2.99596	1.35011e-15	5.17809e-13	miRNAs regulated and abiotic stress induced F-box gene 1, F-box protein 104	Cyclin-like F-box domain containing protein
Os06g0697600	704.122	33.9629	4.37411	2.13776e-15	8.07657e-13	-	ATPase, AAA-type, core domain containing protein
Os05g0477900	1720.35	344.018	2.32224	2.9661e-15	1.09921e-12	non-specific lipid transfer protein 1.4, lipid transfer protein 1.4, type 1 non-specific lipid transfer protein 4	Similar to nonspecific lipid-transfer protein
Os05g0360400	671.85	75.695	3.14978	2.99631e-15	1.09921e-12	-	Zinc finger, RING/FYVE/PHD-type domain containing protein
Os03g0234900	253.896	1663.81	-2.71204	4.44309e-15	1.60668e-12	class III peroxidase 39	Similar to Peroxidase (EC 1.11.1.7)
Os03g0764600	4525.38	1017.21	2.15344	7.35664e-15	2.6228e-12	-	Homeodomain-like containing protein
Os04g0678700	23273.5	6496.44	1.84097	7.72978e-15	2.71755e-12	NADPH: protochlorophyllide oxidoreductase A, Protochlorophyllide oxidoreductase A	Similar to Protochlorophyllide reductase (EC 1.3.1.33) (PCR) (NADPH- protochlorophyllide oxidoreductase) (POR) (Fragment)
Os08g0408500	2462.9	533.636	2.20644	8.95137e-15	3.10392e-12	ETHYLENE RESPONSE FACTOR 48	Pathogenesis-related transcriptional factor and ERF domain containing protein
Os11g0184900	1318.81	250.612	2.39574	1.05505e-14	3.60899e-12	NAC DOMAIN-CONTAINING PROTEIN 5	Similar to OsNAC5 protein [imported]-rice
Os11g0139700	11950.5	3372.88	1.82502	1.24123e-14	4.14574e-12	-	Hypothetical conserved gene
Os02g0161900	31227.1	10556.9	1.56461	1.24472e-14	4.14574e-12	RICE UBIQUITIN2	Similar to polyubiquitin containing 7 ubiquitin monomers
Os10g0210500	1041.33	181.114	2.52352	1.30003e-14	4.27372e-12	USUALLY MULTIPLE ACIDS MOVE IN AND OUT TRANSPORTER 15	Protein of unknown function DUF6, transmembrane domain containing protein
Os07g0683200	1027.82	106.415	3.27167	1.42668e-14	4.62993e-12	NAC DOMAIN-CONTAINING PROTEIN 103	Similar to NAC domain transcription factor
Os02g0753800	2412.01	660.857	1.86783	2.87815e-14	9.22209e-12	ANNEXIN 2	Calcium-binding protein, Annexin, Heat and drought stress toleranc
Os05g0311500	722.374	101.788	2.82727	3.41898e-14	1.08181e-11	-	Protein of unknown function DUF567 family protein
Os02g0483500	1997.19	484.314	2.04396	3.84735e-14	1.20232e-11	malonyltransferase 2, flavonol 3-O-glucoside malonyltransferase	Transferase family protein
Os02g0504000	331.99	18.2669	4.18369	4.83383e-14	1.49218e-11	-	Similar to Cytochrome P450 CYP81L6
Os10g0553800	970.208	175.879	2.46371	8.87163e-14	2.70563e-11	-	Flavin-containing monooxygenase FMO family protein
Os10g0159300	101.793	698.825	-2.77965	1.46883e-13	4.42626e-11	-	Conserved hypothetical protein
Os01g0198900	2111.12	472.024	2.16109	1.51659e-13	4.51641e-11	-	Polyketide cyclase/dehydrase domain containing protein
Os11g0432900	988.353	183.245	2.43123	1.69374e-13	4.98532e-11	SERINE CARBOXYPEPTIDASE 56	Peptidase S10, serine carboxypeptidase family protein
Os06g0654900	3043.03	662.664	2.1992	1.75268e-13	5.0995e-11	B-box-containing protein 20, CCT domain-containing gene 23, CCT (CO, CO-LIKE and TOC1) domain protein 23, CCT domain protein 23	Similar to CONSTANS-like protein CO6
Os02g0533800	2113.17	532.532	1.98848	1.7844e-13	5.13278e-11	-	Similar to ATPase inhibitor
Os11g0255300	310.209	1704.93	-2.45869	1.81683e-13	5.16736e-11	Cysteine protease 1	Cysteine endopeptidase (Cysteine proteinase (EC 3.4.22.-)-rice)
Os02g0265300	434.243	0	11.1429	2.36717e-13	6.6578e-11	-	Protein of unknown function DUF3778 domain containing protein
Os01g0884300	2347.12	426.658	2.45982	2.44016e-13	6.78766e-11	NAC DOMAIN-CONTAINING PROTEIN 6	No apical meristem (NAM) protein domain containing protein
Os02g0541325	8390.95	2878.17	1.54369	2.57223e-13	7.07726e-11	-	Similar to Serine decarboxylase
Os10g0573800	952.47	176.45	2.43249	2.71827e-13	7.39867e-11	-	Mitochondrial carnitine/acylcarnitine carrier-like protein (A BOUT DE SOUFFLE) (Carnitine/acylcarnitine translocase-like protein) (CAC-like protein)
Os01g0648700	297.862	13.5765	4.45553	3.15245e-13	8.48914e-11	-	Bromodomain containing protein
Os03g0305100	1028.75	149.362	2.78407	3.41269e-13	9.0932e-11	-	Similar to AMP-binding protein
Os09g0442300	7704.54	2661.84	1.53329	3.5319e-13	9.3128e-11	-	Similar to Oryzain gamma chain (Fragment)
Os07g0188800	8347.02	2821.72	1.56469	4.02683e-13	1.05084e-10	-	Similar to Methylmalonate-semialdehyde dehydrogenase (EC 1.2.1.27)
Os04g0320700	2244.92	302.456	2.89192	4.81373e-13	1.24337e-10	-	Similar to Glucosyltransferase (Fragment)
Os06g0561000	1611.81	307.567	2.38979	4.89852e-13	1.25249e-10	Myo-inositol oxygenase	Myo-inositol oxygenase, Drought stress toleranc
Os06g0612800	13039.7	4551.29	1.51857	5.42348e-13	1.37285e-10	STRESS ASSOCIATED PROTEIN GENE 8	Similar to PVPR3 protein
Os02g0755900	261.565	9.39072	4.7995	7.00356e-13	1.75526e-10	-	UDP-glucuronosyl/UDP-glucosyltransferase domain containing protein
Os03g0701200	1854.82	393.726	2.23604	8.50133e-13	2.10975e-10	-	Similar to Sugar-starvation induced protein (Fragment)
Os03g0826800	3674.41	1092.72	1.74962	1.09975e-12	2.70271e-10	-	Conserved hypothetical protein
Os04g0122000	8.07792	449.461	-5.80049	1.31172e-12	3.19266e-10	-	Leucine-rich repeat, N-terminal domain containing protein
Os11g0508600	1183.09	227.663	2.3776	1.78751e-12	4.30925e-10	11N3	Sugar transporter, TAL effector-mediated susceptibility to bacterial pathoge
Os11g0537375	1148.91	168.689	2.76781	2.47043e-12	5.89944e-10	-	Hypothetical protein
Os01g0962100	1925.11	523.626	1.87837	3.30381e-12	7.81583e-10	-	Conserved hypothetical protein
Os04g0549600	10274.3	3710.73	1.46927	3.39443e-12	7.95585e-10	DnaJ domain protein A6	Chaperone DnaJ protein, Negative regulation of rice innate immunity, Basal resistance to Magnaporthe oryza
Os12g0630500	442.354	17.2462	4.68136	3.72217e-12	8.64397e-10	-	Similar to Thaumatin-like protein
Os06g0672400	1891.16	484.809	1.9638	4.34946e-12	1.00089e-09	G1 LIKE PROTEIN 2	Protein of unknown function DUF640 domain containing protein
Os02g0772100	313.994	0	10.6752	4.65752e-12	1.06213e-09	-	Conserved hypothetical protein
Os02g0160500	1550.12	369.652	2.0682	4.91593e-12	1.11105e-09	-	Hypothetical conserved gene
Os01g0392600	1755.96	362.391	2.2766	5.16515e-12	1.15704e-09	-	Conserved hypothetical protein
Os03g0371000	311.105	0	10.6618	5.22893e-12	1.16105e-09	OsSTA101	Similar to Cytochrome P450 family protein, expressed
Os01g0644000	1562.21	198.194	2.97856	6.80986e-12	1.49338e-09	-	Twin-arginine translocation pathway signal domain containing protein
Os04g0591100	2077.99	575.848	1.8514	6.8436e-12	1.49338e-09	-	Protein of unknown function DUF597 family protein
Os09g0274900	288.148	1827.07	-2.66482	8.12883e-12	1.75868e-09	-	Conserved hypothetical protein
Os07g0418600	5193.5	1658	1.64724	8.64204e-12	1.85386e-09	REPETITIVE PROLINE-RICH PROTEIN 2.2	Proline-rich glycoprotein, ABA-dependent inhibition of root growt
Os05g0425700	2930.44	924.038	1.66511	8.79183e-12	1.87015e-09	F-box protein 258	Similar to F-box protein AtFBL5
Os03g0189600	2584.54	781.506	1.72562	9.49767e-12	2.00345e-09	-	Similar to Alcohol dehydrogenase
Os04g0350100	3121.52	1048.69	1.57366	9.82083e-12	2.0545e-09	-	Proteinase inhibitor I25, cystatin domain containing protein
Os12g0564400	591.741	2411.94	-2.02716	1.02114e-11	2.1187e-09	Oxygen-evolving complex protein PsbP	Similar to Thylakoid lumenal 21.5 kDa protein, chloroplast precursor
Os01g0219300	330.378	24.5274	3.75142	1.08309e-11	2.22896e-09	-	Conserved hypothetical protein
Os06g0685400	285.698	0	10.539	1.16645e-11	2.38043e-09	-	Conserved hypothetical protein
Os12g0609200	271.865	12.5359	4.43901	1.1755e-11	2.38043e-09	-	Conserved hypothetical protein
Os11g0116000	5249.67	1336.36	1.97393	1.34296e-11	2.69796e-09	non-specific lipid transfer protein 1.12, lipid transfer protein 1.12, type 1 non-specific lipid transfer protein 12	Similar to Nonspecific lipid-transfer protein 1 (LTP 1) (Major allergen Pru d 3)
Os03g0742900	5396.52	1746.11	1.62787	1.94702e-11	3.8807e-09	IAA13	Aux /IAA protein
Os10g0416800	1420.12	333.442	2.09048	2.35901e-11	4.66512e-09	Oschib2	Similar to Chitinase 2 (EC 3.2.1.14) (Tulip bulb chitinase-2) (TBC-2)
Os03g0726500	3326.87	1055.97	1.65554	2.82293e-11	5.53928e-09	-	Protein of unknown function DUF81 domain containing protein
Os01g0159200	517.992	1757.98	-1.76279	3.32347e-11	6.47131e-09	FASCICLIN-LIKE ARABINOGALACTAN PROTEIN 8	Similar to Fasciclin-like protein FLA18
Os04g0683700	6285.49	1047.43	2.58518	3.70513e-11	7.15939e-09	Acyl-Activating Enzyme 3, adenosine monophosphate binding protein 3	4-coumarate-Co-A ligase (4CL) like protein, Adenosine monophosphate binding protein, Regulation of rice blast resistance, floret development, and lignin biosynthesi
Os03g0103300	1787.88	450.321	1.98921	4.09882e-11	7.86012e-09	low-temperature germianability (QTL)-3-1(t)	Hybrid proline- or glycine-rich protein, Controll of low-temperature germinability, Pre-harvest sprouting resistanc
Os04g0689500	998.202	2987.59	-1.58149	4.72351e-11	8.98994e-09	-	Similar to H0814G11.12 protein
Os04g0554800	468.986	2375.39	-2.34051	5.24392e-11	9.89349e-09	hybrid proline- or glycine-rich protein 8	Similar to RCc3 protein
Os02g0612700	678.606	122.171	2.47374	5.27642e-11	9.89349e-09	-	BTB domain containing protein
Os04g0372400	65.1888	691.019	-3.40376	6.38262e-11	1.18403e-08	-	Conserved hypothetical protein
Os05g0163300	531.335	2068.41	-1.9608	6.40827e-11	1.18403e-08	FASCICLIN-LIKE ARABINOGALACTAN PROTEIN 9	Similar to Arabinogalactan protein-like
Os02g0670900	4592.96	1308.07	1.81199	6.98814e-11	1.28182e-08	aromatic and neutral amino acid transporter 3	Similar to amino acid transport protein
Os07g0162450	223.115	0	10.1821	1.26309e-10	2.30018e-08	-	Protein of unknown function DUF3778 domain containing protein
Os06g0271600	451.506	39.6972	3.50793	1.30698e-10	2.36311e-08	-	Zinc finger, RING/FYVE/PHD-type domain containing protein
Os02g0227100	665.082	97.6614	2.76775	1.37561e-10	2.46956e-08	-	Conserved hypothetical protein
Os07g0241500	1199.28	161.946	2.88865	1.44181e-10	2.57017e-08	-	UDP-glucuronosyl/UDP-glucosyltransferase family protein
Os01g0266500	1033.12	170.79	2.59681	1.51952e-10	2.68977e-08	-	Phenazine biosynthesis PhzC/PhzF protein family protein
Os09g0467200	805.887	156.125	2.36795	1.72086e-10	3.02502e-08	TAU GLUTATHIONE S-TRANSFERASE 17	Similar to Glutathione S-transferase GST 23 (EC 2.5.1.18) (Fragment)
Os05g0557700	3027.15	999.979	1.59802	1.84987e-10	3.22936e-08	LEAF TIP NECROSIS 1	Ubiquitin-conjugating E2 enzyme, Phosphate homeostasis, Negative regulator of the inorganic phosphate (Pi)-starvation response-signaling pathwa
Os01g0763700	110.436	782.682	-2.82397	2.03604e-10	3.52625e-08	-	Similar to CRR7 (CHLORORESPIRATORY REDUCTION 7)
Os03g0203200	10481.4	3096.71	1.75902	2.0478e-10	3.52625e-08	DWARF KAMIKAWABUNWAI TILLERING	Alpha/beta hydrolase, Strigolactone receptor, Strigolactone perception, Reguration of shoot branchin
Os02g0274100	5729.54	2232.17	1.35998	2.20533e-10	3.77186e-08	ABNORMAL INFLORESCENCE MERISTEM1	3-hydroxyacyl-CoA dehydrogenase, Multifunctional protein, RNA- and microtubule-binding protein, Salicylic acid (SA) biosynthesis, Maintenance of root meristem activity, Beta -oxidation of fatty acid
Os09g0478100	969.7	204.684	2.24424	2.22811e-10	3.78524e-08	CELLULOSE SYNTHASE LIKE E1	Cellulose synthase family protein
Os05g0489600	21010	8943.38	1.23218	2.39259e-10	4.03758e-08	ADP-ribosylation factor, ADP-ribosylation factor 1, ADP-ribosylation factor A1b	Similar to ADP-ribosylation factor 1
Os06g0633800	16562.5	5451.99	1.60307	2.41905e-10	4.05519e-08	amino acid transporter-like 5	Amino acid transporter, transmembrane domain containing protein
Os02g0765600	54.8323	3780.61	-6.10793	2.45579e-10	4.07045e-08	ALPHA-AMYLASE 1A	Alpha-amylase glycoprotein, Degradation of starch granul
Os01g0920100	1383.34	319.059	2.11633	2.47606e-10	4.07045e-08	-	Conserved hypothetical protein
Os11g0448700	162.328	754.867	-2.21711	2.47639e-10	4.07045e-08	RAPID ALKALIZATION FACTOR 31	Conserved hypothetical protein
Os06g0591400	982.373	171.307	2.51973	2.67753e-10	4.37267e-08	-	Conserved hypothetical protein
Os11g0644700	615.82	2276.16	-1.88606	2.82888e-10	4.59022e-08	-	Plant disease resistance response protein family protein
Os08g0556900	181.522	957.896	-2.40057	2.92144e-10	4.71021e-08	Cys protease, cysteine protease, senescence-associated gene 12-2	Similar to Cysteine proteinase (EC 3.4.22.-)
Os06g0166400	1185.5	300.065	1.98214	2.96819e-10	4.7553e-08	ETHYLENE RESPONSE FACTOR 7	Similar to TINY-like protein (AP2 domain containing protein RAP2.10) (Fragment)
Os02g0658800	2227.26	700.877	1.66801	3.01163e-10	4.79455e-08	BETA-EXPANSIN 11	Beta-expansin
Os03g0791800	8788.14	3576.35	1.29707	3.07595e-10	4.86634e-08	RAD6 DNA-repair homolog Dhr6, Ubiquitin-conjugating enzyme 9	Rad6 (Ubiquitin carrier protein)
Os01g0866133	940.58	229.181	2.0371	3.12024e-10	4.90576e-08	-	Hypothetical gene
Os12g0231000	448.634	65.7682	2.76999	3.52405e-10	5.50643e-08	Peptide transporter PTR3-A	TGF-beta receptor, type I/II extracellular region family protein
Os01g0138900	2828.65	989.755	1.51494	3.9324e-10	6.10679e-08	-	Mandelate racemase/muconate lactonizing enzyme family protein
Os08g0427700	2019.69	5466.79	-1.43654	4.18473e-10	6.45903e-08	-	Histone H2A
Os05g0195200	1653.21	406.453	2.02407	4.44167e-10	6.81406e-08	ZINC FINGER CCCH DOMAIN-CONTAINING PROTEIN 35	CCCH-tandem zinc finger protein, Photomorphogenesis and ABA responses, Abiotic stress toleranc
Os07g0625400	200.012	6.78329	4.882	5.89374e-10	8.98725e-08	S-PHASE KINASE-ASSOCIATED PROTEIN1-LIKE PROTEIN 28, Oryza sativa SKP1-like gene 28	SKP1 component domain containing protein
Os09g0491100	979.077	250.066	1.96914	6.28896e-10	9.53247e-08	BETA-GLUCOSIDASE 30	Similar to Beta-primeverosidase (EC 3.2.1.149)
Os05g0270500	189.914	0	9.95001	7.05272e-10	1.06265e-07	RPP14-family protein 1	Similar to predicted protein
Os03g0661600	227.465	1103.95	-2.27865	8.68719e-10	1.30118e-07	OsPR5, PR5	Similar to Alpha-amylase/trypsin inhibitor (Antifungal protein)
Os08g0249000	460.418	61.0463	2.91478	9.15046e-10	1.3625e-07	B-box-containing protein 25, CCT domain-containing gene 29, CCT (CO, CO-LIKE and TOC1) domain protein 29, CCT domain protein 29	Zinc finger, B-box domain containing protein
Os03g0405500	2577.53	734.718	1.81074	9.49363e-10	1.40533e-07	-	Similar to PDI-like protein
Os12g0113600	392.682	37.0351	3.40632	1.10638e-09	1.62825e-07	-	Hypothetical protein
Os02g0790500	4741.29	1529.38	1.63236	1.17516e-09	1.71947e-07	TREHALOSE-6-PHOSPHATE SYNTHASE 5	Hypothetical protein
Os04g0430700	519.368	66.8536	2.95772	1.20994e-09	1.76018e-07	Subtilisin 41, SUBTILISIN 41	Peptidase S8, subtilisin-related domain containing protein
Os03g0663400	1106.93	266.143	2.05636	1.3861e-09	2.00493e-07	osmotin protein, Osmotin	Similar to Thaumatin-like protein
Os07g0642200	500.84	44.3263	3.49796	1.5544e-09	2.2356e-07	GDSL ESTERASE/LIPASE PROTEIN 93	Lipase, GDSL domain containing protein
Os03g0648400	3491.58	1336.24	1.38573	1.64411e-09	2.35127e-07	DnaJ domain protein A4, YDJ1 protein	Similar to DnaJ protein
Os08g0453200	4083.9	1525.93	1.42029	1.77471e-09	2.52378e-07	-	Similar to Auxin-repressed protein
Os06g0559400	284.931	25.0651	3.5071	1.89834e-09	2.68451e-07	-	Conserved hypothetical protein
Os06g0159600	924.812	221.89	2.05942	2.0187e-09	2.83885e-07	plant U-box-containing protein 64, U-box protein 64	Tetratricopeptide-like helical domain containing protein
Os01g0356400	3432.08	1078.81	1.66966	2.147e-09	3.0026e-07	MULTIDRUG RESISTANCE-ASSOCIATED PROTEIN 8	Similar to multidrug resistance protein ABC transporter family
Os03g0107300	2176.24	379.793	2.5186	2.17074e-09	3.01129e-07	LOW SILICON RICE 2	Anion transporter, Silicon efflux transporter, Arsenic species (As) uptak
Os07g0209100	827.795	166.439	2.31426	2.17701e-09	3.01129e-07	-	Similar to Seed imbibition protein (Fragment)
Os02g0484950	162.99	0	9.72907	2.31825e-09	3.18924e-07	-	Hypothetical conserved gene
Os01g0848200	1487.94	476.533	1.64263	2.39506e-09	3.27709e-07	guanine nucleotide exchange factor for Rop 5, pyrroline-5-carboxylate synthetase 2, proline carboxylate synthase 2	Similar to Delta 1-pyrroline-5-carboxylate synthetase (P5CS) [Includes: Glutamate 5-kinase (EC 2.7.2.11) (Gamma-glutamyl kinase) (GK); Gamma-glutamyl phosphate reductase (GPR) (EC 1.2.1.41) (Glutamate-5-semialdehyde dehydrogenase) (Glutamyl-gamma-semialdehyde dehydrogenase)]
Os03g0255500	2640.67	977.587	1.43359	2.53553e-09	3.45064e-07	-	Similar to Phosphoenolpyruvate carboxykinase 4 (EC 4.1.1.49) (Fragment)
Os02g0203300	203.435	11.4803	4.14732	2.58359e-09	3.49724e-07	-	Similar to UDP-glycosyltransferase UGT75E3
Os05g0438600	787.326	192.636	2.0311	2.60414e-09	3.50631e-07	-	Fructose-1,6-bisphosphatase class 1/Sedoheputulose-1,7-bisphosphatase domain containing protein
Os01g0803200	7180.52	3004.68	1.25689	2.8002e-09	3.7466e-07	ORYZACYSTATIN 1	Cysteine proteinase inhibitor-
Os03g0793000	447.917	70.9897	2.65741	2.81221e-09	3.7466e-07	STRESS ASSOCIATED PROTEIN GENE 7	Zinc finger, AN1-type domain containing protein
Os10g0361375	156.96	0	9.67493	2.84696e-09	3.77304e-07	-	Hypothetical conserved gene
Os01g0837600	629.99	104.445	2.59277	3.51165e-09	4.6297e-07	-	Similar to plant-specific domain TIGR01589 family protein
Os10g0501500	5011.28	2096.81	1.25698	4.11894e-09	5.40221e-07	-	Protein of unknown function DUF607 family protein
Os03g0624300	697.699	123.775	2.49493	4.35536e-09	5.68284e-07	-	Conserved hypothetical protein
Os11g0700900	1130.1	302.823	1.89986	4.53005e-09	5.88047e-07	C10923	Glycoside hydrolase, subgroup, catalytic core domain containing protein
Os12g0527301	106.369	529.782	-2.31638	4.90515e-09	6.3349e-07	-	Hypothetical gene
Os10g0567400	2535.84	934.477	1.44025	5.81216e-09	7.46818e-07	chlorophyll a oxygenase, Chlorophyll a oxygenase 1, Lls1-homologue of maize, 3, 8-divinyl chlorophyllide a 8-vinyl reductase	Similar to Rieske
Os01g0854000	554.273	97.6233	2.5055	6.04654e-09	7.7301e-07	-	Similar to AER
Os03g0622500	1238.39	194.342	2.67184	6.19959e-09	7.88595e-07	-	Conserved hypothetical protein
Os02g0671800	1212.98	369.084	1.7165	6.38237e-09	8.07785e-07	-	Integrase, catalytic core domain containing protein
Os05g0447700	3752.85	1232.33	1.60661	6.42616e-09	8.09281e-07	-	Tetratricopeptide-like helical domain containing protein
Os04g0391500	2419.61	648.1	1.90048	6.70666e-09	8.36898e-07	ACT DOMAIN REPEAT PROTEIN 6	Similar to ACR4
Os08g0557600	1069.17	308.997	1.79089	6.71329e-09	8.36898e-07	monodehydroascorbate reductase 4	Similar to Monodehydroascorbate reductase (EC 1.6.5.4) (MDAR) (Ascorbate free radical reductase) (AFR reductase)
Os02g0200900	8697.44	3475.07	1.32356	6.74464e-09	8.36898e-07	F-box protein 72	Hypothetical conserved gene
Os05g0560200	473.61	76.7009	2.62624	9.3863e-09	1.159e-06	OsDOG1-like-3	Similar to tumor-related protein-like
Os03g0158500	6255.44	2630.02	1.25003	9.93885e-09	1.22127e-06	-	YT521-B-like protein family protein
Os02g0485000	135.895	0	9.46699	1.01779e-08	1.24461e-06	malonyltransferase 3	Transferase domain containing protein
Os01g0881900	2708.01	1061.14	1.35163	1.0275e-08	1.25043e-06	-	Leucine-rich repeat, cysteine-containing containing protein
Os03g0286500	1256.29	3704.3	-1.56	1.03464e-08	1.2531e-06	-	Similar to RNA-binding region containing protein 1 (HSRNASEB) (ssDNA binding protein SEB4) (CLL-associated antigen KW-5). Splice isoform 2
Os10g0481000	906.482	247.44	1.87328	1.07212e-08	1.29231e-06	-	Hypothetical conserved gene
Os05g0217000	304.535	1147.46	-1.91396	1.17573e-08	1.41048e-06	ARABINOGALACTAN PROTEIN 23	Protein of unknown function DUF1070 family protein
Os11g0449600	0	132.657	-9.57505	1.1824e-08	1.4118e-06	RAPID ALKALIZATION FACTOR 32	Conserved hypothetical protein
Os01g0221100	905.109	140.515	2.68734	1.20752e-08	1.43502e-06	JASMONYL-L-ISOLEUCINE SYNTHASE 2	GH3 auxin-responsive promoter family protein
Os08g0138900	535.962	66.3457	3.0142	1.22998e-08	1.45489e-06	-	Conserved hypothetical protein
Os03g0105500	133.057	0	9.43643	1.23968e-08	1.45953e-06	-	Conserved hypothetical protein
Os07g0691700	266.93	1016.16	-1.92905	1.29822e-08	1.52138e-06	Suppressor of cAMP Receptor-Like Protein 4, SCAR-like Protein 4, suppressor of cAMP receptor 4	Conserved hypothetical protein
Os08g0240000	88.6786	641.981	-2.85628	1.31649e-08	1.53568e-06	-	Similar to STF-1 (Fragment)
Os05g0491200	2266.02	839.777	1.4321	1.32634e-08	1.54008e-06	b-subunit of SnRK1, beta-subunit of SnRK1	Similar to SNF1 kinase complex anchoring protein (Fragment)
Os01g0738100	134.337	0	9.4505	1.34605e-08	1.55582e-06	-	Peptidase C48, SUMO/Sentrin/Ubl1 domain containing protein
Os02g0469600	14161.7	5269.69	1.42621	1.37956e-08	1.58676e-06	-	Similar to Cysteine proteinase 1 precursor (EC 3.4.22.-)
Os08g0499300	987.097	266.269	1.89025	1.38535e-08	1.58676e-06	WRKY GENE 30	WRKY transcription factor 30
Os12g0570700	621.321	63.2254	3.29694	1.41681e-08	1.61549e-06	METALLOTHIONEIN I-4A	Similar to Metallothionein-like protein type 1
Os12g0115100	1707.9	387.552	2.13982	1.44876e-08	1.64451e-06	non-specific lipid transfer protein 1.18, lipid transfer protein 1.18, type 1 non-specific lipid transfer protein 18, nonspecific lipid transfer protein-1, lipid transfer protein a15	Nonspecific lipid-transfer protein 1 precursor (LTP 1) (PAPI)
Os03g0826900	283.525	25.0718	3.49964	1.5434e-08	1.74411e-06	endosperm-specific gene 58	Conserved hypothetical protein
Os01g0756200	538.289	1730.88	-1.68501	1.58394e-08	1.78197e-06	b-ZIP TRANSCRIPTION FACTOR 6	Similar to VirE2-interacting protein VIP1
Os05g0176700	3585.03	1470.56	1.28562	1.67128e-08	1.8719e-06	-	Conserved hypothetical protein
Os01g0110400	1050.78	308.956	1.76599	1.71281e-08	1.90997e-06	-	Similar to Acetyl-CoA C-acetyltransferase
Os01g0511000	1750.39	589.25	1.57065	1.8065e-08	2.00561e-06	-	Similar to LOB domain protein 40
Os04g0382900	453.006	1382.8	-1.61019	1.82209e-08	2.01408e-06	RAPID ALKALIZATION FACTOR 14	Conserved hypothetical protein
Os06g0222400	836.411	231.238	1.85489	1.83314e-08	2.01749e-06	ETHYLENE RESPONSE FACTOR 120	Similar to DRE-binding protein 2
Os02g0285300	1153.8	3522.52	-1.61025	1.86208e-08	2.04047e-06	developmentally regulated plasma membrane polypeptide 2	DREPP plasma membrane polypeptide family protein
Os02g0188000	1430.09	295.648	2.27419	1.88314e-08	2.05465e-06	-	UDP-glucuronosyl/UDP-glucosyltransferase family protein
Os01g0975900	1841.74	359.882	2.35544	1.93949e-08	2.10705e-06	TONOPLAST INTRINSIC PROTEIN 1;2	Similar to Tonoplast membrane integral protein ZmTIP1-2
Os12g0166700	193.645	800.646	-2.04717	2.04372e-08	2.20347e-06	-	Conserved hypothetical protein
Os09g0133600	1896.11	707.256	1.42273	2.04565e-08	2.20347e-06	PAP2	Fibrillin-like protein
Os01g0169400	257.624	19.2993	3.73825	2.22774e-08	2.38944e-06	RAMOSA 2	Similar to LOB domain protein 25
Os03g0183200	1209.55	385.263	1.65052	2.25071e-08	2.40389e-06	ETHYLENE RESPONSE FACTOR 69	Similar to AP2 domain containing protein, expressed
Os08g0120600	325.727	46.459	2.80958	2.26857e-08	2.41279e-06	-	Similar to Fructose-bisphosphate aldolase, cytoplasmic isozyme (EC 4.1.2.13)
Os05g0399400	247.632	19.3275	3.67972	2.39167e-08	2.53307e-06	CHITINASE 9	Chitinase 9
Os11g0260100	124.313	0	9.33831	2.40845e-08	2.53514e-06	-	SAM dependent carboxyl methyltransferase family protein
Os03g0130300	574.456	97.557	2.55773	2.41675e-08	2.53514e-06	defensin-like 8	Similar to Cp-thionin
Os07g0178800	186.688	11.4787	4.02331	2.42367e-08	2.53514e-06	-	Similar to Low molecular mass early light-inducible protein HV90, chloroplast precursor (ELIP)
Os10g0565150	732.006	136.32	2.42492	2.51597e-08	2.62086e-06	BETA-AMYLASE 6	Hypothetical gene
Os10g0493600	11834.6	4353.93	1.44263	2.68107e-08	2.78139e-06	Alpha-D-galactoside galactohydrolase, alpha-galactosidase 1, alpha-galactosidase I	Alpha-galactosidase precursor (EC 3.2.1.22) (Melibiase) (Alpha-D- galactoside galactohydrolase)
Os11g0183900	1306.59	445.249	1.55313	2.70835e-08	2.79823e-06	aspartic protease 2	Similar to Aspartic proteinase Asp1 precursor (EC 3.4.23.-
Os12g0466200	3319.7	1327.37	1.32253	2.79951e-08	2.88065e-06	-	Conserved hypothetical protein
Os04g0674000	1260.29	335.254	1.91043	2.85978e-08	2.93075e-06	-	Similar to H0403D02.10 protein
Os01g0266800	2180.75	832.622	1.38907	2.96028e-08	3.02152e-06	-	Cystinosin/ERS1p repeat containing protein
Os01g0190300	1012.85	256.92	1.97909	3.08312e-08	3.13426e-06	IAA2	Similar to Auxin-responsive protein IAA26 (Indoleacetic acid-induced protein 26) (Phytochrome-associated protein 1)
Os07g0290200	390.608	61.0944	2.67666	3.11361e-08	3.15259e-06	non-specific lipid transfer protein d4, lipid transfer protein d4, type D non-specific lipid transfer protein 4	Plant lipid transfer protein/seed storage/trypsin-alpha amylase inhibitor domain containing protein
Os01g0686300	0	114.803	-9.36654	3.12629e-08	3.15282e-06	-	UDP-glucuronosyl/UDP-glucosyltransferase family protein
Os03g0184550	427.927	53.8016	2.99168	3.1436e-08	3.15769e-06	-	Similar to Dihydroflavonol-4-reductase
Os01g0528800	2924.59	1184.43	1.30407	3.15957e-08	3.1612e-06	cinnamyl alcohol dehydrogenase-like	Similar to Cinnamyl alcohol dehydrogenase
Os07g0432333	352.955	25.6062	3.78522	3.34245e-08	3.331e-06	-	Similar to Thionin-like peptide
Os04g0482000	1372.93	411.706	1.73754	3.49741e-08	3.47176e-06	Methionine sulfoxide reductase A2.1	Similar to Peptide methionine sulfoxide reductase
Os02g0789700	119.252	0	9.27829	3.67701e-08	3.63579e-06	-	Nucleotide-binding, alpha-beta plait domain containing protein
Os02g0503700	3.22118	152.439	-5.54669	3.74843e-08	3.69199e-06	-	Similar to Cytochrome P450 CYP81L6
Os07g0684800	344.004	53.239	2.69176	4.0202e-08	3.94431e-06	NAC DOMAIN-CONTAINING PROTEIN 15	Similar to NAM / CUC2-like protein
Os07g0245100	4222	1737.97	1.28054	4.09148e-08	3.99875e-06	-	Similar to Cytosine deaminase (EC 3.5.4.1)
Os03g0159900	3193.77	1283.93	1.31472	4.13095e-08	4.0218e-06	-	Hypothetical conserved gene
Os05g0499300	546.771	1572.58	-1.5243	4.30295e-08	4.1732e-06	PEROXIDASE 1	Similar to Peroxidase (EC 1.11.1.7)
Os04g0614600	3793.05	1618.14	1.22905	4.33718e-08	4.19035e-06	aminotransferase, pyruvate-dependent GABA transaminase	Similar to Viroid RNA-binding protein (Fragment)
Os11g0213000	216.978	0.522812	8.699	4.36562e-08	4.20178e-06	RECEPTOR-LIKE CYTOPLASMIC KINASE 318	Similar to Protein kinase domain containing protein, expressed
Os02g0453500	137.043	638.871	-2.22173	4.46285e-08	4.2791e-06	-	Similar to mitochondrial glycoprotein
Os05g0563600	3474.5	7673	-1.14298	4.62929e-08	4.40726e-06	FASCICLIN-LIKE ARABINOGALACTAN PROTEIN 6	FAS1 domain domain containing protein
Os03g0760200	798.911	217.641	1.87615	4.63383e-08	4.40726e-06	BENTAZON LETHAL	Cytochrome P450 family protein
Os01g0208400	525.507	108.604	2.27471	4.66322e-08	4.40726e-06	-	Similar to peptide-N4-asparagine amidase A
Os08g0191700	3365.21	1371.97	1.29444	4.66616e-08	4.40726e-06	GLYOXALASE I-11	Glyoxalase I, Abiotic stress respons
Os09g0110300	314.098	28.212	3.47711	4.72103e-08	4.43411e-06	cyclase-like 4	Putative cyclase family protein
Os02g0829500	1280.88	378.566	1.75853	4.72963e-08	4.43411e-06	-	Beta-lactamase-like domain containing protein
Os05g0163700	996.025	310.611	1.68107	4.96409e-08	4.63675e-06	-	Similar to Acyl-coenzyme A oxidase 4, peroxisomal (EC 1.3.3.6) (AOX 4) (Short- chain acyl-CoA oxidase) (SAOX) (AtCX4) (G6p) (AtG6)
Os02g0134300	280.429	36.0144	2.96088	5.01888e-08	4.6707e-06	Transcription Elongation Factor 1	Protein of unknown function DUF701, zinc-binding putative family protein
Os12g0528801	469.601	91.3694	2.36177	5.37009e-08	4.97923e-06	-	Hypothetical gene
Os06g0316000	123.242	818.085	-2.73033	5.42326e-08	5.01018e-06	Os2H16, 2H16	Conserved hypothetical protein
Os07g0500300	4983.16	1823.67	1.45021	6.42465e-08	5.91372e-06	-	C2 calcium-dependent membrane targeting domain containing protein
Os04g0650700	252.698	1144.69	-2.17891	6.6209e-08	6.07228e-06	ASPARAGINASE 2	Similar to OSIGBa0113E10.3 protein
Os01g0220400	905.376	277.697	1.70498	6.65313e-08	6.0798e-06	-	Hypothetical protein
Os02g0690000	129.503	602.701	-2.21894	6.95079e-08	6.30773e-06	-	Conserved hypothetical protein
Os11g0146200	287.664	39.6724	2.85814	6.95239e-08	6.30773e-06	-	Ankyrin repeat domain containing protein
Os07g0194100	165.652	4.1825	5.30871	7.16861e-08	6.48068e-06	-	Similar to OSK2 (Fragment)
Os01g0868900	912.749	2593.21	-1.50627	7.34373e-08	6.59829e-06	Subtilisin 11, SUBTILISIN 11	Peptidase S8, subtilisin-related domain containing protein
Os01g0871900	1314.05	418.212	1.65169	7.35084e-08	6.59829e-06	-	Similar to POT family protein
Os08g0262500	35.3033	457.242	-3.69442	7.6636e-08	6.83996e-06	P-450 96B8	Cytochrome P450 family protein
Os04g0419600	755.554	2240.65	-1.56823	7.67412e-08	6.83996e-06	-	Histone H3
Os01g0194300	848.378	233.892	1.85898	7.93179e-08	7.04482e-06	NPR1 HOMOLOG 1	Ankyrin-repeat protein, Herbivore-induced defense response, Blast disease resistanc
Os03g0252100	1914.98	740.74	1.37032	8.22883e-08	7.28309e-06	-	Alpha/beta hydrolase fold-3 domain containing protein
Os07g0150700	882.816	236.959	1.89761	8.3277e-08	7.34491e-06	CALCINEURIN B-LIKE PROTEIN-INTERACTING PROTEIN KINASE 23	Serine/threonine protein kinase, Pollination and drought stress responses, Reguration of potassium uptake by CBL1-CIPK23 comple
Os12g0623500	3196.59	1334.36	1.26039	9.06993e-08	7.95354e-06	cationic amino acid transporter 11	Similar to Cationic amino acid transporter-like protein
Os03g0326500	1042.09	326.818	1.67289	9.0806e-08	7.95354e-06	-	Similar to Thioredoxin-like 1
Os12g0532500	12.7051	181.587	-3.83556	9.13867e-08	7.9768e-06	-	Conserved hypothetical protein
Os05g0449500	3427.01	1481.91	1.20951	9.51336e-08	8.27531e-06	coronatine insensitive 1b, F-box protein 260	Component of the SCF E3 ubiquitin ligase complex, Jasmonate-regulated defense responses, Regulation of leaf senescenc
Os02g0301100	4588.88	2062.96	1.15343	9.63152e-08	8.34941e-06	SWEET4	RAG1-activating protein 1 homologue domain containing protein
Os05g0541400	783.925	204.551	1.9382	9.77599e-08	8.44572e-06	late flowering, basic helix-loop-helix protein 119	Atypical bHLH transcription factor, Regulation of flowering tim
Os10g0456800	3272.45	1279.17	1.35519	9.8295e-08	8.46306e-06	DST Co-activator 1	CHY zinc finger protein, Transcriptional co-activator of DST (Drought and Salt Tolerance: zinc finger transcription factor gene), Drought and salt tolerance, Stomatal aperture contro
Os06g0129100	356.607	40.225	3.14828	1.02295e-07	8.77764e-06	-	Short-chain dehydrogenase/reductase SDR family protein
Os04g0494100	535.219	80.4467	2.73412	1.03982e-07	8.89221e-06	CHITINASE 5	Similar to Chitinase
Os09g0509700	914.404	280.266	1.70605	1.06217e-07	9.05273e-06	B-box-containing protein 28, CCT domain-containing gene 32, CCT (CO, CO-LIKE and TOC1) domain protein 32, CCT domain protein 32	Zinc finger, B-box domain containing protein
Os05g0102000	76.9693	497.361	-2.69353	1.08272e-07	9.19691e-06	JASMONIC ACID CARBOXYL METHYLTRANSFERASE 1	SAM dependent carboxyl methyltransferase family protein
Os04g0495400	1331.07	3522.55	-1.40413	1.11477e-07	9.43749e-06	-	DOMON domain containing protein
Os05g0500200	833.876	168.19	2.3098	1.13619e-07	9.5868e-06	-	Similar to UDP glucosyltransferase-1
Os07g0169600	1080.92	350.832	1.62342	1.16677e-07	9.81207e-06	-	2OG-Fe(II) oxygenase domain containing protein
Os07g0442900	332.428	31.3488	3.40682	1.196e-07	1.00246e-05	-	Uncharacterised protein family UPF0497, trans-membrane plant subgroup domain containing protein
Os06g0114000	4279.33	8964.03	-1.06676	1.26617e-07	1.05777e-05	chaperonin 60 beta subunit 1	Hypothetical gene
Os05g0554000	1744.35	664.553	1.39226	1.28484e-07	1.06984e-05	Multidrug and Toxic compound Extrusion protein 2	Similar to cDNA clone:001-123-D07, full insert sequence
Os03g0658800	64.6489	520.326	-3.00946	1.29309e-07	1.07318e-05	-	Cytochrome P450 family protein
Os07g0413300	25.6398	231.233	-3.17421	1.35045e-07	1.11712e-05	-	Protein of unknown function DUF1409 domain containing protein
Os04g0389800	110.686	0	9.17055	1.42046e-07	1.17121e-05	ALS2	Similar to OSIGBa0096P03.6 protein
Os07g0590700	5657.64	14156.4	-1.32318	1.43425e-07	1.17874e-05	ARABINOGALACTAN PROTEIN 13	Similar to transcriptional regulatory protein algP
Os08g0371200	0	125.958	-9.50028	1.44162e-07	1.18096e-05	-	Carotenoid oxygenase domain containing protein
Os09g0491756	1265.57	392.141	1.69038	1.47567e-07	1.20162e-05	ZINC FINGER CCCH DOMAIN-CONTAINING PROTEIN 60	U2 snRNP auxiliary factor, small subunit
Os03g0231000	132.926	1.56844	6.40629	1.47633e-07	1.20162e-05	HOMEOBOX GENE 19	Conserved hypothetical protein
Os06g0665500	2265.09	686.754	1.72172	1.48146e-07	1.20193e-05	ALLANTOATE AMIDOHYDROLASE	Peptidase M20 domain containing protein
Os03g0183000	7783.72	3654.67	1.09072	1.51648e-07	1.22641e-05	ETHYLENE RESPONSE FACTOR 62	APETALA2/ethylene-responsive element binding protein 125, Transcription regulator, Positive regulator of grain lengt
Os11g0454300	99.4676	0	9.01683	1.61425e-07	1.30132e-05	RESPONSIVE TO ABA GENE 16A	Similar to Water-stress inducible protein RAB21
Os01g0668100	5365.18	12084.9	-1.1715	1.64587e-07	1.3226e-05	FASCICLIN-LIKE ARABINOGALACTAN PROTEIN 7	Similar to Arabinogalactan-like protein
Os05g0160300	2461.27	668.561	1.8803	1.67318e-07	1.34029e-05	non-specific lipid transfer protein d8, lipid transfer protein d8, type D non-specific lipid transfer protein 8, Protease inhibitor	Bifunctional inhibitor/plant lipid transfer protein/seed storage domain containing protein
Os03g0146100	7074.62	3189.98	1.14909	1.68701e-07	1.3471e-05	TONOPLAST INTRINSIC PROTEIN 1;1	Tonoplast intrinsic protein (Tonoplast water channel)
Os11g0621300	774.468	233.329	1.73084	1.83033e-07	1.45695e-05	-	Protein of unknown function DUF1399 family protein
Os07g0170900	125.847	2.08462	5.91427	1.84357e-07	1.4629e-05	-	Conserved hypothetical protein
Os05g0189900	167.799	752.029	-2.16379	1.86528e-07	1.47245e-05	-	Vegetative storage protein/acid phosphatase domain containing protein
Os12g0623600	2555.37	1080.57	1.24175	1.86725e-07	1.47245e-05	-	Protein of unknown function DUF1637 family protein
Os03g0856700	1272.33	371.786	1.77488	1.88052e-07	1.47831e-05	GIBBERELLIN 20-OXIDASE 1	Gibberellin 20 oxidase 1 (EC 1.14.11.-) (Gibberellin C-20 oxidase 1) (GA 20-oxidase 1
Os04g0418800	13868.8	6785.88	1.03124	1.95862e-07	1.53494e-05	-	Similar to Hydroxyproline-rich glycoprotein
Os04g0649500	1872.09	671.444	1.47936	2.05306e-07	1.60398e-05	-	Similar to H0212B02.4 protein
Os04g0474800	3784.48	1536.59	1.30038	2.13351e-07	1.66171e-05	BETA-GLUCOSIDASE 12	Similar to OSIGBa0135C13.7 protein
Os07g0448100	859.372	250.572	1.77819	2.15389e-07	1.67233e-05	PLASMA MEMBRANE INTRINSIC PROTEIN 2;4	Similar to Plasma membrane integral protein ZmPIP2-6
Os08g0458200	263.61	29.7704	3.14661	2.16036e-07	1.67233e-05	-	Similar to MTD1
Os04g0543900	1528.47	482.463	1.66354	2.24626e-07	1.73352e-05	GLUTAMATE DEHYDROGENASE 2	Similar to glutamic dehydrogenase1
Os05g0161500	6915.3	1966.63	1.81408	2.26688e-07	1.74412e-05	CRSH2	RelA/SpoT domain containing protein
Os03g0345700	764.312	216.614	1.81891	2.5108e-07	1.92593e-05	-	Similar to Heavy metal-associated domain containing protein, expressed
Os06g0683200	4808.53	11042.7	-1.19942	2.71909e-07	2.07941e-05	-	Similar to 50S ribosomal protein L24, chloroplast precursor (CL24)
Os09g0552500	93.1273	0	8.92171	2.77499e-07	2.11576e-05	-	RmlC-like jelly roll fold domain containing protein
Os07g0529800	12619.9	5763.28	1.13074	2.84436e-07	2.16214e-05	translation initiation factor eIF1, protein translation factor SUI1	Protein translation factor SUI1 homolog (GOS2 protein)
Os11g0491600	92.7436	0	8.91573	2.89146e-07	2.19137e-05	-	Hypothetical conserved gene
Os03g0724100	606.669	160.797	1.91567	3.02746e-07	2.28758e-05	-	Phosphatidylinositol transfer protein-like, N-terminal domain containing protein
Os01g0866200	3174.1	8418.36	-1.40716	3.07319e-07	2.31523e-05	-	Similar to Histone H3
Os03g0347500	179.403	15.1417	3.56665	3.11942e-07	2.34308e-05	SWEET12	Similar to Senescence-associated protein (SAG29)
Os05g0318300	242.135	815.472	-1.75208	3.13269e-07	2.34609e-05	-	Ribonuclease III domain containing protein
Os06g0546500	254.358	893.464	-1.81211	3.25412e-07	2.42984e-05	class III peroxidase 88	Similar to Class III peroxidase GvPx2b (Fragment)
Os03g0416200	35.0472	254.231	-2.85929	3.28827e-07	2.44812e-05	BRITTLE CULM 1	BRITTLE CULM1
Os03g0364400	779.654	219.815	1.82652	3.33696e-07	2.47708e-05	RECEPTOR-LIKE CYTOPLASMIC KINASE 109	Receptor-like cytoplasmic kinase, Leaf senescence, Salt stress respons
Os02g0833900	90.1367	415.495	-2.20442	3.54557e-07	2.62424e-05	class III peroxidase 32	Similar to Peroxidase 64 precursor (EC 1.11.1.7) (Atperox P64) (PRXR4) (ATP17a)
Os04g0397800	94.5056	0	8.94263	3.56472e-07	2.63072e-05	-	Conserved hypothetical protein
Os04g0223500	1188.09	415.952	1.51417	3.57737e-07	2.63238e-05	-	Dimethylaniline monooxygenase, N-oxide-forming domain containing protein
Os07g0539300	515.201	64.2678	3.00305	3.60886e-07	2.64786e-05	beta-1, 3-glucanase 13	Glycoside hydrolase, family 17 protein
Os04g0688100	3291.31	6980.19	-1.08459	3.88764e-07	2.84416e-05	class III peroxidase 59	Peroxidase (EC 1.11.1.7)
Os02g0629000	639.216	173.325	1.88293	4.03682e-07	2.94478e-05	-	Protein of unknown function DUF584 family protein
Os02g0804400	259.366	934.21	-1.84872	4.09962e-07	2.982e-05	-	Conserved hypothetical protein
Os06g0115800	3882.34	1741.52	1.1566	4.14684e-07	3.00771e-05	-	Hypothetical conserved gene
Os03g0192700	416.961	62.6827	2.73382	4.31783e-07	3.12278e-05	INOSITOL 1-PHOSPHATE SYNTHASE-1	Similar to Myo-inositol-1-phosphate synthase
Os10g0509100	9944.27	4827.21	1.04268	4.39312e-07	3.16818e-05	-	Similar to predicted protein
Os02g0653300	188.991	662.904	-1.81017	4.54058e-07	3.26522e-05	-	Conserved hypothetical protein
Os01g0278900	3165.19	7733.04	-1.28871	4.76735e-07	3.41858e-05	-	Similar to 50S ribosomal protein L40
Os02g0734600	1037.49	355.003	1.54723	4.86554e-07	3.47913e-05	-	Similar to EFA27 for EF hand, abscisic acid, 27kD
Os01g0706500	38.6499	476.379	-3.62654	5.03005e-07	3.58664e-05	-	Ribosomal protein L28e domain containing protein
Os03g0617500	548.129	145.637	1.91211	5.24941e-07	3.73254e-05	CYCLIN-D5-2	Cyclin, C-terminal domain containing protein
Os01g0652600	9582.82	4702.14	1.02713	5.9814e-07	4.2411e-05	-	Similar to Ketol-acid reductoisomerase, chloroplast precursor (EC 1.1.1.86) (Acetohydroxy-acid reductoisomerase) (Alpha-keto-beta-hydroxylacil reductoisomerase)
Os06g0240001	759.721	1969.53	-1.37421	6.01569e-07	4.24588e-05	-	Conserved hypothetical protein
Os02g0726300	3051.28	1114.88	1.45255	6.02169e-07	4.24588e-05	DNA BINDING WITH ONE FINGER 4	Similar to AOBP (Ascorbate oxidase promoter-binding protein)
Os05g0187100	899.5	287.675	1.64473	6.10239e-07	4.29082e-05	HEXOKINASE-7	Similar to Hexokinase
Os07g0119300	1815.59	677.72	1.42171	6.35271e-07	4.45446e-05	-	Homeodomain-related domain containing protein
Os04g0380300	441.405	98.6755	2.16145	6.6327e-07	4.63794e-05	F-box protein 203	Kelch-type beta propeller domain containing protein
Os12g0459100	84.6136	0	8.78322	7.04049e-07	4.90953e-05	-	Similar to Transferase family protein
Os02g0606400	0	79.846	-8.84267	7.07793e-07	4.92208e-05	-	Hypothetical protein
Os04g0191500	788.945	94.367	3.06351	7.15535e-07	4.96228e-05	-	Conserved hypothetical protein
Os10g0451700	0	86.1993	-8.95309	7.43807e-07	5.14426e-05	-	Hypothetical protein
Os05g0410900	386.106	69.9756	2.46403	7.53997e-07	5.20052e-05	-	Similar to peptide transporter PTR2
Os07g0486000	292.137	49.5925	2.55839	7.85996e-07	5.40579e-05	the rice homolog of MSH4, MutS-homolog 4	Similar to MSH4
Os04g0669200	1121.01	409.253	1.45378	7.88029e-07	5.40579e-05	ETHYLENE RESPONSE FACTOR 76	Similar to Ethylene response factor 2 (Ethylene response factor 3)
Os01g0667200	1673.14	678.077	1.30299	8.10736e-07	5.54653e-05	GLYOXALASE II-1	Mitochondrial sulfur dioxygenase, Abiotic stress respons
Os12g0515800	1788.29	620.928	1.5261	8.18021e-07	5.58129e-05	-	Hypothetical conserved gene
Os03g0351100	1174.29	384.82	1.60961	8.2366e-07	5.60465e-05	CONSTANS-like gene P, B-box-containing protein 9, CCT domain-containing gene 12, CCT (CO, CO-LIKE and TOC1) domain protein 12, CCT domain protein 12	Similar to CONSTANS-like protein CO9 (Fragment)
Os06g0651000	384.758	63.7168	2.59443	8.36298e-07	5.67539e-05	dihydroflavonol 4-reductase, NADPH HC-toxin reductase	Similar to Helminthosporium carbonum susceptibility1
Os08g0434632	191.622	645.201	-1.75162	8.41463e-07	5.68915e-05	CELLULOSE SYNTHASE LIKE A11	Conserved hypothetical protein
Os03g0785900	429.333	95.5155	2.16814	8.4282e-07	5.68915e-05	TAU GLUTATHIONE S-TRANSFERASE 1	Similar to Glutathione-S-transferase
Os08g0495800	457.022	110.154	2.05276	8.47252e-07	5.70386e-05	alkaline alpha-galactosidase	Raffinose synthase family protein
Os03g0398600	991.934	334.663	1.56754	8.75137e-07	5.87595e-05	-	Hypothetical conserved gene
Os07g0604000	2156.95	924.385	1.22239	8.87895e-07	5.94585e-05	-	Similar to 6-phosphogluconolactonase-like protein
Os07g0685700	4423.04	2104.08	1.07184	8.95084e-07	5.97817e-05	ETHYLENE INSENSITIVE-LIKE GENE 2	Transcription factor, Response to ethylene stimulus, Wound signalin
Os02g0533900	2758.78	1220.01	1.17717	9.7177e-07	6.47326e-05	CARBAMOYLPUTRESCINE AMIDASE 1	Similar to Carbon-nitrogen hydrolase family protein
Os03g0429900	80.8579	0	8.71807	1.00103e-06	6.65065e-05	-	Similar to OSIGBa0135L04.1 protein
Os03g0345901	1245.33	392.158	1.66711	1.00484e-06	6.65082e-05	-	Hypothetical gene
Os07g0538400	303.101	43.347	2.80574	1.00882e-06	6.65082e-05	RECEPTOR-LIKE CYTOPLASMIC KINASE 235	Similar to Receptor-like protein kinase 4
Os06g0129400	2120.64	811.401	1.38606	1.00893e-06	6.65082e-05	SPX-MFS protein 3, SPX-Major Facility Superfamily3	Splicing variant of SPX-MFS protein
Os01g0863500	249.398	827.632	-1.73034	1.03454e-06	6.78551e-05	Rolled and Erect Leaf 1	Control of leaf rolling and bendin
Os03g0700450	387.441	66.852	2.5351	1.03473e-06	6.78551e-05	-	Hypothetical gene
Os04g0405900	2318.85	805.261	1.52591	1.05108e-06	6.87493e-05	-	Similar to OSIGBa0142C11.2 protein
Os07g0162600	494.272	103.401	2.25723	1.06329e-06	6.93684e-05	-	Alpha/beta hydrolase fold-3 domain containing protein
Os03g0231150	593.939	163.939	1.85719	1.08012e-06	7.02856e-05	-	Similar to Hox19 (Fragment)
Os01g0869750	79.7313	0	8.69753	1.08812e-06	7.06248e-05	-	Conserved hypothetical protein
Os04g0493600	583.105	56.4471	3.36896	1.0924e-06	7.07212e-05	-	Similar to Lectin-C precursor (PL-C)
Os07g0589000	535.351	140.394	1.93108	1.10013e-06	7.104e-05	-	Lateral organ boundaries, LOB domain containing protein
Os04g0450100	760.815	204.186	1.89768	1.12705e-06	7.25011e-05	-	Protein of unknown function DUF341 domain containing protein
Os09g0480600	1171.14	445.794	1.39347	1.1285e-06	7.25011e-05	-	Conserved hypothetical protein
Os05g0112000	5714.61	2774.6	1.04237	1.13135e-06	7.25011e-05	XA21 BINDING PROTEIN 3	E3 ubiquitin ligase, XA21-mediated disease resistanc
Os04g0667800	11168	5373.34	1.05548	1.14892e-06	7.32954e-05	RAD6 DNA-repair homolog Dhr6, Ubiquitin-conjugation enzyme, Ubiquitin-conjugating enzyme 16	Ubiquitin-conjugating enzyme (EC 6.3.2.19) (Ubiquitin carrier protein)
Os02g0196600	2117.98	927.535	1.19122	1.14954e-06	7.32954e-05	HEAVY METAL ATPASE 4	Heavy metal P1B-type ATPase, Cu-transporting ATPase, Control of Cu accumulation in rice grai
Os05g0355400	2391.64	863.195	1.47027	1.17942e-06	7.50114e-05	universal stress-induced protein A	UspA domain containing protein
Os05g0113900	2139.41	5469.72	-1.35423	1.19812e-06	7.60098e-05	-	Similar to Histone H2A
Os04g0553500	1379.3	3373.64	-1.29031	1.27682e-06	8.08003e-05	PECTIN METHYLESTERASE 15	Pectin lyase fold domain containing protein
Os01g0511100	831.937	267.833	1.63521	1.28538e-06	8.11389e-05	-	UspA domain containing protein
Os04g0531800	77.5591	0	8.65779	1.29108e-06	8.12964e-05	-	Conserved hypothetical protein
Os10g0208500	9538.76	3280.51	1.53989	1.30215e-06	8.179e-05	-	Hypothetical protein
Os11g0488900	243.616	34.4525	2.82176	1.30726e-06	8.19075e-05	F-box protein 600	Similar to MYND finger family protein, expressed
Os10g0205700	169.818	6.27375	4.75925	1.33833e-06	8.3647e-05	-	Pollen Ole e 1 allergen/extensin domain containing protein
Os01g0878900	1062.82	4122.4	-1.9556	1.34885e-06	8.40972e-05	-	Similar to 4,5-DOPA dioxygenase extradiol-like protein
Os07g0155100	3211.81	1499.58	1.09883	1.37537e-06	8.55401e-05	-	FAD dependent oxidoreductase family protein
Os11g0623700	609.222	153.926	1.98459	1.39988e-06	8.68506e-05	-	Conserved hypothetical protein
Os04g0470901	6.31376	172.759	-4.78493	1.4091e-06	8.72093e-05	-	Hypothetical gene
Os01g0613500	76.7663	0	8.6429	1.43606e-06	8.86608e-05	-	Peptidase C1A, papain family protein
Os04g0482300	402.52	67.9042	2.56757	1.47755e-06	9.10003e-05	-	Kelch related domain containing protein
Os11g0114600	953.29	331.473	1.52411	1.49969e-06	9.21399e-05	WITH NO LYSINE KINASE 7	Similar to cDNA clone:J013107M03, full insert sequence
Os07g0656200	1529.27	591.272	1.37092	1.52147e-06	9.32516e-05	BETA-GLUCOSIDASE 26	Similar to Beta-glucosidase 26
Os10g0532300	451.936	103.318	2.12904	1.52914e-06	9.34952e-05	-	Heavy metal transport/detoxification protein domain containing protein
Os03g0371400	78.2255	0	8.67043	1.54971e-06	9.45247e-05	-	Cytochrome P450 family protein
Os07g0573900	3187.33	7501.52	-1.23481	1.60598e-06	9.77214e-05	ARABINOGALACTAN PROTEIN 27	Hypothetical conserved gene
Os03g0619800	239.757	22.9888	3.38274	1.64591e-06	9.99111e-05	-	Transcriptional factor B3 domain containing protein
Os10g0191300	1136.7	305.027	1.89789	1.6755e-06	0.000101464	PATHOGENESIS-RELATED GENE 1-101	Similar to PR-1a pathogenesis related protein (Hv-1a) precursor
Os10g0109600	1108.31	202.728	2.45082	1.74953e-06	0.000105694	PEROXIDASE A	Peroxidase (EC 1.11.1.7)
Os12g0113500	2872.68	1265.53	1.18266	1.75789e-06	0.000105946	CALCINEURIN B-LIKE PROTEIN-INTERACTING PROTEIN KINASE 14	Similar to CBL-interacting protein kinase 14
Os12g0485800	128.738	492.161	-1.93442	1.79713e-06	0.000108054	-	Prefoldin domain containing protein
Os08g0440300	1258.28	494.794	1.34654	1.80779e-06	0.000108438	CCR4-associated factor 1A, carbon cataboliterepressor 4-associated factor 1A, CCR4-associated factor 1-12	Component of the CCR4-NOTcomplex, Deadenylase, Deadenylation (poly(A) tail shortening), Development and stress respons
Os02g0236600	1213.74	2856.21	-1.23473	1.86837e-06	0.000111806	class III peroxidase 27	Peroxidase P7 (EC 1.11.1.7) (TP7)
Os04g0403701	1905.56	743.122	1.35858	1.90485e-06	0.000113721	protein phosphatase 2C39, protein phosphatase 2C 39, protein phosphatase 64	Similar to protein phosphatase 2C containing protein
Os08g0148600	448.305	113.781	1.97822	1.91121e-06	0.000113832	-	Similar to Endoribonuclease Dicer homolog 3a
Os11g0422000	73.9288	0	8.58856	1.95532e-06	0.000116186	-	Conserved hypothetical protein
Os04g0453200	662.212	183.263	1.85327	2.032e-06	0.000120248	-	Similar to Monosaccharide transporter 1
Os12g0621100	728.145	239.584	1.60365	2.03319e-06	0.000120248	YABBY6	Similar to Filamentous flower-like yabby protein (Fragment)
Os05g0580200	79.0905	0	8.68563	2.12808e-06	0.000125566	-	Conserved hypothetical protein
Os05g0533700	1286.41	482.931	1.41352	2.27844e-06	0.000134126	-	NADH-ubiquinone oxidoreductase subunit PSST (Fragment)
Os12g0115500	1000.99	204.796	2.28925	2.30424e-06	0.00013533	non-specific lipid transfer protein 1.20, lipid transfer protein 1.20, type 1 non-specific lipid transfer protein 20	Similar to nonspecific lipid-transfer protein 3
Os12g0477400	824.77	258.841	1.6718	2.34751e-06	0.000137286	NAC DOMAIN-CONTAINING PROTEIN 139	No apical meristem (NAM) protein domain containing protein
Os11g0550800	4139.65	9190.91	-1.15067	2.34838e-06	0.000137286	-	Similar to plastid-specific ribosomal protein 6
Os07g0684100	3520.12	1611.5	1.12726	2.39046e-06	0.000139424	-	Similar to Thioredoxin-like 1
Os06g0716100	2096.92	594.956	1.81745	2.4565e-06	0.000142877	-	Similar to Chaperone protein dnaJ
Os11g0133001	139.139	7.82394	4.15189	2.46096e-06	0.000142877	-	Similar to Ser/Thr protein kinase (Fragment)
Os04g0449900	13897.9	6735.34	1.04504	2.47396e-06	0.000143139	-	Similar to RNA Binding Protein 47
Os06g0115400	1534.47	3363.7	-1.13227	2.47679e-06	0.000143139	-	Similar to Superoxide dismutase [Fe], chloroplast (EC 1.15.1.1) (Fragment)
Os05g0574300	3496.29	8461.7	-1.2751	2.4975e-06	0.000144007	H2B.9	Similar to Histone H2B.2
Os10g0417800	1701.11	618.785	1.45897	2.50724e-06	0.000144241	-	Protein of unknown function DUF506, plant family protein
Os07g0545800	748.472	246.411	1.60294	2.61625e-06	0.000149868	CHITIN INDUSIBLE GIBBERELLIN RESPONSIVE GENE 1	Similar to Chitin-inducible gibberellin-responsive protein
Os02g0827600	492.272	1239.65	-1.33253	2.6169e-06	0.000149868	-	Protein of unknown function DUF3531 domain containing protein
Os01g0186200	1372.75	516.889	1.40911	2.62955e-06	0.000150252	-	Similar to Phototropin
Os08g0549600	62.4511	317.293	-2.34522	2.65954e-06	0.000151624	b-ZIP TRANSCRIPTION FACTOR 69	bZIP transcription factor, bZIP-1 domain containing protein
Os02g0757100	1025.3	2568.37	-1.32474	2.67845e-06	0.000152359	phosphate-induced protein 1	Similar to Phi-1 protein
Os12g0163700	139.375	657.946	-2.2381	2.75191e-06	0.000156187	-	Similar to Actin 7 (Actin 2)
Os03g0183300	6135.68	3013.4	1.02585	2.79853e-06	0.000158291	ETHYLENE RESPONSE FACTOR 64	Pathogenesis-related transcriptional factor and ERF domain containing protein
Os01g0221000	725.563	175.496	2.0477	2.80149e-06	0.000158291	-	Hypothetical protein
Os07g0556300	861.128	309.548	1.47608	2.92742e-06	0.000165037	-	Octicosapeptide/Phox/Bem1p domain containing protein
Os06g0724400	710.942	220.337	1.69004	2.9941e-06	0.000168421	DNL type zinc finger domain-containing protein 1	Zinc finger, Zim17-type family protein
Os02g0644900	0	77.8625	-8.80634	3.03743e-06	0.000170443	Mg2+/H+ exchanger 1, magnesium/hydrogen exchanger 1	Sodium/calcium exchanger membrane region domain containing protein
Os02g0684500	3197.84	7550.49	-1.23943	3.04649e-06	0.000170443	-	Similar to Histone H4
Os03g0339300	539.161	1660.7	-1.62284	3.05024e-06	0.000170443	class III peroxidase 41, peroxidase 8.1	Hypothetical conserved gene
Os01g0749400	2114.56	915.145	1.20825	3.12034e-06	0.000173976	TREHALOSE-6-PHOSPHATE SYNTHASE 2	HAD-superfamily hydrolase subfamily IIB protein
Os10g0359500	767.075	254.698	1.59048	3.14532e-06	0.000174983	NAC DOMAIN-CONTAINING PROTEIN 61	No apical meristem (NAM) protein domain containing protein
Os08g0204632	36.2492	266.052	-2.87496	3.17066e-06	0.000176007	-	Conserved hypothetical protein
Os02g0141100	1323.08	493.137	1.42378	3.25779e-06	0.000180447	AUXIN RESPONSE FACTOR 5	Similar to Auxin response factor 5
Os01g0851600	440.304	108.081	2.02644	3.27837e-06	0.000181191	-	3-oxo-5-alpha-steroid 4-dehydrogenase, C-terminal domain containing protein
Os12g0630200	638.786	97.7095	2.70894	3.28863e-06	0.000181362	-	Thaumatin, pathogenesis-related family protein
Os11g0150400	931.606	2210.05	-1.24628	3.32326e-06	0.000182873	-	Stress responsive alpha-beta barrel domain containing protein
Os12g0140266	68.3047	331.927	-2.28143	3.34129e-06	0.000183265	-	Hypothetical conserved gene
Os04g0688500	934.642	289.296	1.69184	3.34486e-06	0.000183265	class III peroxidase 62	Peroxidase (EC 1.11.1.7)
Os03g0154000	1137.55	20.383	5.80252	3.36253e-06	0.000183835	-	Aromatic-ring hydroxylase family protein
ENSRNA049476444	2.81202	100.818	-5.15864	3.39625e-06	0.000185279	SSU_rRNA_eukarya	Eukaryotic small subunit ribosomal RNA
Os12g0277500	2747.38	5626.67	-1.03419	3.42558e-06	0.000186477	chaperonin 60 alpha subunit 1	Plastid chaperonin 60 alpha subunit, Folding of Rubisco large subunit (rbcL), Seedling developmen
Os04g0486950	2108.08	862.04	1.29013	3.48856e-06	0.000189498	MALATE SYNTHASE	Similar to Malate synthase
Os05g0564800	717.515	221.905	1.69315	3.55132e-06	0.000192494	-	Similar to 60S ribosomal protein L18A
Os09g0422000	3040.05	1188	1.35559	3.62477e-06	0.000196055	hydroxycinnamoyl CoA:shikimate/quinate hydroxycinnamoyl transferase 3	Transferase family protein
Os04g0191400	683.746	176.857	1.95086	3.74483e-06	0.000202006	-	Conserved hypothetical protein
Os11g0186200	4174.21	1460.83	1.51472	3.75856e-06	0.000202006	-	Similar to Aldehyde dehydrogenase (EC 1.2.1.3)
Os03g0159800	117.334	484.781	-2.04734	3.75874e-06	0.000202006	-	Complex 1 LYR protein family protein
Os01g0776500	59.5615	325.234	-2.45036	3.77642e-06	0.000202526	-	Peptidase cysteine/serine, trypsin-like domain containing protein
Os05g0196100	505.977	135.752	1.89818	3.78534e-06	0.000202576	MULTIDRUG RESISTANCE-ASSOCIATED PROTEIN 14	Multidrug resistance associated protein 1
Os02g0528900	92.3865	1.04562	6.46691	3.8665e-06	0.000206392	PLEIOTROPIC DRUG RESISTANCE 2	Similar to PDR-like ABC transporter
Os04g0450150	132.979	9.39238	3.82323	3.87297e-06	0.000206392	-	Hypothetical gene
Os08g0131200	6.79943	169.154	-4.64662	4.0165e-06	0.000213592	non-specific lipid transfer protein 1.7, lipid transfer protein 1.7, type 1 non-specific lipid transfer protein 7	Similar to Non-specific lipid-transfer protein
Os05g0562200	4935.64	2435.28	1.01917	4.073e-06	0.000216142	drought-induced 19-1	Drought induced 19 family protein
Os07g0187900	560.446	157.662	1.82962	4.14746e-06	0.000219633	-	Similar to nitrate and chloride transporter
Os12g0459300	642.856	2089.47	-1.70081	4.20543e-06	0.000222238	-	Nucleic acid-binding, OB-fold domain containing protein
Os02g0788500	579.316	1551.87	-1.42162	4.36858e-06	0.000230379	-	Similar to DNA binding / nuclease
Os11g0438700	2614.62	1219.22	1.10063	4.45474e-06	0.000234434	-	Similar to Tropinone reductase-I (EC 1.1.1.206) (TR-I) (Tropine dehydrogenase)
Os01g0191900	462.264	124.737	1.88988	4.75535e-06	0.000249735	R2R3-MYB	Similar to Blind
Os05g0561400	862.203	203.205	2.08516	4.86884e-06	0.000255166	-	Conserved hypothetical protein
Os01g0262401	67.4631	0	8.45688	4.9317e-06	0.000257926	-	Hypothetical genes
Os04g0679400	10174.7	5012.37	1.02144	5.07669e-06	0.000264961	-	Similar to H0801D08.15 protein
Os03g0768900	0	64.2379	-8.52885	5.11419e-06	0.000266369	-	Hypothetical conserved gene
Os03g0281000	1098.81	397.824	1.46565	5.17464e-06	0.000268964	-	Similar to Ankyrin-like protein
Os08g0379300	1268.61	505.376	1.32783	5.26366e-06	0.000272579	Protein phosphatase 100	Protein-tyrosine phosphatase, dual specificity domain containing protein
Os03g0310400	1033.6	406.641	1.34586	5.26572e-06	0.000272579	-	Crotonase, core domain containing protein
Os04g0413900	557.106	156.027	1.8362	5.27802e-06	0.000272658	-	Protein of unknown function DUF584 family protein
Os02g0433900	140.239	530.752	-1.92081	5.51553e-06	0.000284348	-	Conserved hypothetical protein
Os04g0573000	787.144	266.792	1.56088	5.65719e-06	0.000291058	SPX-MFS protein 1	SPX-MFS protein, Phosphate transporter, Pi homeostasi
Os06g0140400	250.696	808.438	-1.68973	5.72817e-06	0.000294112	HOMEOBOX GENE 28	Similar to HAHB-6 (Fragment)
Os03g0351800	816.32	288.156	1.50238	5.77284e-06	0.000295805	RING finger protein	Zinc finger, RING/FYVE/PHD-type domain containing protein
Os03g0192500	1668.37	599.504	1.47661	5.83337e-06	0.000298303	Protein phosphatase 45	Sporulation stage II, protein E C-terminal domain containing protein
Os05g0411600	6200.1	3221.04	0.944758	5.99462e-06	0.000305931	-	Similar to nucleic acid binding protein
Os05g0551801	1801.71	3656.29	-1.02099	6.10664e-06	0.000311021	-	Hypothetical gene
Os01g0606900	708.109	226.076	1.64726	6.19785e-06	0.000315032	DnaJ domain protein C10	Heat shock protein DnaJ, N-terminal domain containing protein
Os11g0256400	151.055	531.827	-1.8154	6.30956e-06	0.000320068	-	Zinc finger, SWIM-type domain containing protein
Os03g0116700	773.423	270.417	1.51615	6.41217e-06	0.000324623	F-box protein 127	Cyclin-like F-box domain containing protein
Os07g0192000	467.584	99.756	2.22894	6.4364e-06	0.000325199	-	ATPase, AAA-type, core domain containing protein
Os04g0612500	9086.7	2752.04	1.72326	6.50615e-06	0.000328068	-	Similar to 36.4 kDa proline-rich protein
Os06g0147100	1812.13	642.874	1.4951	6.56308e-06	0.000330281	-	Similar to cDNA clone:J023088C01, full insert sequence
Os03g0111200	558.684	1349.79	-1.27281	6.66027e-06	0.000334507	REMORIN 1.3	Similar to Remorin
Os04g0419100	114.294	7.30942	3.96697	6.71801e-06	0.000336739	-	Conserved hypothetical protein
Os11g0182200	8925.68	4450.86	1.00389	6.79214e-06	0.000339781	-	Transferase family protein
Os05g0116000	2295.23	1057.68	1.11773	6.81704e-06	0.000340355	-	Cupin, RmlC-type domain containing protein
Os05g0200280	1089.49	440.014	1.30804	6.86854e-06	0.000342251	-	Similar to prenylated rab acceptor family protein
Os04g0112100	926.837	2233.03	-1.26841	7.02727e-06	0.000349472	-	NB-ARC domain containing protein
Os04g0520700	910.848	343.943	1.40502	7.19217e-06	0.000356971	-	Protein of unknown function DUF584 family protein
Os03g0119900	2252.33	5541.88	-1.29889	7.2646e-06	0.000359379	-	Similar to Histone H4
Os12g0630100	63.0144	0	8.35836	7.26907e-06	0.000359379	Tolerance Of Nitrogen Deficiency 1, Thaumatin	Thaumatin protein, Tolerance to nitrogen deficienc
Os03g0135200	355.334	1035.3	-1.54254	7.50019e-06	0.000370083	PHI GLUTATHIONE S-TRANSFERASE 16	Similar to Glutathione S-transferase GST 9 (EC 2.5.1.18)
Os10g0113000	587.089	162.266	1.85518	7.53885e-06	0.000371266	-	Similar to Chalcone reductase homologue (Fragment)
Os05g0208500	1133.56	2685.81	-1.24443	7.68391e-06	0.000377675	-	Hypothetical protein
Os06g0689600	203.843	27.6775	2.88084	7.72947e-06	0.000379178	RECEPTOR-LIKE CYTOPLASMIC KINASE 214	Hypothetical conserved gene
Os08g0434566	0	60.0504	-8.4316	7.75909e-06	0.000379895	-	Hypothetical gene
Os04g0570500	103.585	2.61406	5.30964	7.78634e-06	0.000380494	DWF1, DIM/DWF1, DIM	Cytochrome P450 family protein
Os03g0592500	112574	40838.3	1.46287	8.14853e-06	0.000397425	LHCB, LHCP II, Lhcb2	Similar to Photosystem II type II chlorophyll a/b binding protein (Fragment)
Os01g0965900	324.934	73.071	2.15267	8.22224e-06	0.000400249	-	Conserved hypothetical protein
Os07g0464200	0	58.9965	-8.40606	8.31205e-06	0.000403844	-	Similar to O-methyltransferase ZRP4
Os04g0483450	62.348	0	8.34264	8.43786e-06	0.000408556	-	Hypothetical conserved gene
Os09g0397300	4231.36	2121.36	0.996102	8.4413e-06	0.000408556	-	HAD-superfamily hydrolase subfamily IIB protein
Os01g0112500	1063.52	350.915	1.59976	8.61933e-06	0.000416376	-	Similar to Plakoglobin/armadillo/beta-catenin-like protein (Fragment)
Os06g0656700	64.4215	0	8.39042	8.66588e-06	0.000417828	-	Conserved hypothetical protein
Os06g0688100	6862.4	3367.08	1.02721	8.77124e-06	0.000422103	-	Hypothetical conserved gene
Os01g0292200	1746.21	794.417	1.13628	8.92879e-06	0.00042887	CALCINEURIN B-LIKE PROTEIN-INTERACTING PROTEIN KINASE 1	Serine/threonine protein kinase domain containing protein
Os06g0215900	140.832	10.4446	3.75364	9.13741e-06	0.000438059	12-OXOPHYTODIENOATE REDUCTASE 4	Similar to Oxo-phytodienoic acid reductase
Os01g0651400	0	64.2678	-8.5295	9.31822e-06	0.000445627	-	Lipase, GDSL domain containing protein
Os11g0499600	3056.85	1469.04	1.05721	9.33611e-06	0.000445627	HYDROXYSTEROID DEHYDROGENASE 1	Hydroxysteroid dehydrogenase, Cuticle formation, Lipid homeostasis, Submergence toleranc
Os01g0195200	1269.68	2782.59	-1.13192	9.34807e-06	0.000445627	-	Similar to Serine/threonine-protein kinase PBS1 (EC 2.7.1.37) (AvrPphB susceptible protein 1)
Os12g0113700	102.507	2.61406	5.29408	9.37396e-06	0.000446021	-	Similar to Zinc finger, C3HC4 type family protein, expressed
Os12g0571100	327.317	54.3244	2.59126	9.48141e-06	0.000450287	METALLOTHIONEIN I-4C	Metallothionein-like protein, ROS (reactive oxygen species) scavenger, Antioxidan
Os05g0132100	6303.4	3314.24	0.927448	9.53946e-06	0.000452195	long-chain acyl-CoA synthetase 1	AMP-dependent synthetase and ligase domain containing protein
Os08g0246001	122.421	7.83389	3.96592	9.5904e-06	0.00045376	-	Hypothetical gene
Os02g0616100	24.2083	183.18	-2.9208	9.65011e-06	0.000455734	-	Similar to protein binding protein
Os05g0186900	205.939	32.363	2.66982	9.97833e-06	0.000470357	IAA16	Similar to Auxin-responsive protein IAA16
Os06g0658400	63.1653	0	8.36128	1.0112e-05	0.000475773	-	Similar to HAT dimerisation domain-containing protein-like
Os06g0218600	1454.14	3132.38	-1.10719	1.01395e-05	0.000476178	UCLACYANIN-LIKE PROTEIN 16	Cupredoxin domain containing protein
Os06g0708600	3411.03	1689.5	1.01363	1.02396e-05	0.000479988	-	Zinc finger, C2H2-like domain containing protein
Os01g0559600	2154.78	923.126	1.22293	1.03242e-05	0.000482931	vacuolar processing enzyme 2, legumain 1	Similar to C13 endopeptidase NP1 precursor
Os03g0316200	189.756	21.4171	3.14746	1.03405e-05	0.000482931	GALACTINOL SYNTHASE 1	Similar to Galactinol synthase (Fragment)
Os06g0174400	2462.17	1127.26	1.12712	1.04738e-05	0.000488257	VESICLE-ASSOCIATED MEMBRANE PROTEIN 7111	Similar to Vesicle-associated membrane protein 712 (AtVAMP712)
Os06g0127800	973.761	2276.72	-1.2253	1.0495e-05	0.000488345	DWARF AND LOW-TILLERING	GAI-RGA-SCR (GRAS) family protein, Brassinosteroid signalin
Os11g0249400	44.7362	321.299	-2.84386	1.05437e-05	0.000488976	-	Similar to Polygalacturonase family protein, expressed
Os11g0641800	57.774	491.244	-3.08734	1.05472e-05	0.000488976	LACCASE 24	Similar to Laccase-20
Os11g0671000	17377.5	9288.84	0.903654	1.07229e-05	0.000495771	auxin repressed protein 1	Similar to Dormancy-associated protein
Os01g0881500	1646.07	738.652	1.15603	1.07329e-05	0.000495771	Arabidopsis thaliana scarecrow-like 1	Similar to Scarecrow-like 1 (Fragment)
Os11g0214400	0	57.9675	-8.38067	1.0821e-05	0.000498928	-	Plant disease resistance response protein family protein
Os02g0233200	685.46	236.472	1.53549	1.09023e-05	0.000501762	BZR4	Similar to Brassinazole-resistant 1 protein
Os01g0194600	633.131	167.127	1.92167	1.09923e-05	0.000504987	GLUTAREDOXIN 2	Thioredoxin fold domain containing protein
Os06g0570100	1390.85	611.22	1.18622	1.11307e-05	0.000510419	DWARF TANGINBOZU	Ent-kaurene oxidase (EC 1.14.13.78) (AtKO1) (Cytochrome P450 701A3)
Os04g0461800	339.966	903.408	-1.41015	1.13746e-05	0.000520437	DEEP WATER TOLERANCE 2	Actin-binding FH2 domain containing protein
Os03g0747800	2034.91	879.855	1.20966	1.13903e-05	0.000520437	CYSTEINE SYNTHASE 3	Cysteine synthase (EC 2.5.1.47
Os01g0787600	1002.06	399.793	1.32561	1.16381e-05	0.000530801	Prolyl Oligopeptidase 4, PROLYL OLIGOPEPTIDASE 4	Similar to Salicylic acid-binding protein 2
Os06g0168500	181.318	19.847	3.19146	1.17483e-05	0.000534867	-	Similar to Syntaxin-like protein (Fragment)
Os07g0689800	509.328	1231.35	-1.27338	1.17823e-05	0.00053545	-	Tetratricopeptide-like helical domain containing protein
Os03g0720300	1834.93	771.685	1.2496	1.18587e-05	0.000537955	-	Similar to Glutamate decarboxylase isozyme 1 (EC 4.1.1.15)
Os04g0136700	780.653	291.789	1.41973	1.18916e-05	0.000538485	cystathionine b-synthase domain containing protein OsCBSX5, CBS domain containing protein OsCBSX5	Cystathionine beta-synthase, core domain containing protein
Os02g0173200	351.748	76.7589	2.19604	1.21721e-05	0.000550201	VQ motif-containing protein 5	VQ domain containing protein
Os09g0558850	58.4892	0	8.25075	1.22426e-05	0.000551495	-	Similar to ZFP1 (ZINC-FINGER PROTEIN 1); nucleic acid binding / transcription factor/ zinc ion binding
Os04g0623500	3292.45	1434.96	1.19813	1.22443e-05	0.000551495	GLYCOLATE OXIDASE 3	Similar to H0215F08.7 protein
Os05g0188100	8840.69	4776.9	0.888089	1.24482e-05	0.000559682	-	Conserved hypothetical protein
Os06g0172800	1240.1	492.122	1.33328	1.27525e-05	0.000572349	-	Similar to alkaline alpha galactosidase 2
Os09g0385900	0	56.3974	-8.34105	1.28454e-05	0.000575497	-	Conserved hypothetical protein
Os09g0456200	888.611	345.536	1.36276	1.29279e-05	0.000578169	b-ZIP TRANSCRIPTION FACTOR 72	Similar to BZIP transcription factor ABI5
Os03g0655400	3956.48	1544.8	1.3568	1.30944e-05	0.000584585	LATE EMBRYOGENESIS ABUNDANT PROTEIN 24	Similar to LIP5
Os08g0451200	1659.2	693.881	1.25779	1.32434e-05	0.000590194	-	Protein of unknown function DUF581 family protein
Os04g0117900	399.299	101.296	1.97889	1.33181e-05	0.000592481	-	Amidase family protein
Os02g0456800	960.001	357.116	1.42658	1.34455e-05	0.000596402	-	Similar to Pollen signalling protein with adenylyl cyclase activity (Fragment)
Os05g0149300	53.3774	289.708	-2.43879	1.34534e-05	0.000596402	-	Similar to 1-aminocyclopropane-1-carboxylate oxidase
Os03g0856000	736.77	223.49	1.72116	1.36446e-05	0.000603822	-	2OG-Fe(II) oxygenase domain containing protein
Os01g0805000	4022.58	8746.29	-1.12053	1.37648e-05	0.000608077	-	50S ribosomal protein L34
Os07g0510900	338.074	876.351	-1.37433	1.39512e-05	0.000615239	-	Similar to L-ascorbate oxidase
Os06g0661766	1079.06	432.755	1.31825	1.40721e-05	0.00061949	-	Hypothetical conserved gene
Os02g0580900	158.902	17.7557	3.16189	1.42422e-05	0.000625891	nitrate transporter 1.3A	TGF-beta receptor, type I/II extracellular region family protein
Os03g0150600	938.812	354.507	1.405	1.44376e-05	0.000633379	PHOSPHATE TRANSPORTER 1	Pi transporter, Pi homeostasi
Os03g0574600	357.4	1209.16	-1.75849	1.44952e-05	0.000634169	-	Conserved hypothetical protein
Os05g0566200	373.045	96.03	1.9577	1.45057e-05	0.000634169	-	NLI interacting factor domain containing protein
Os02g0208675	166.676	19.8354	3.07114	1.45825e-05	0.000636424	-	Hypothetical protein
Os05g0407500	3363.69	1678.84	1.00261	1.46297e-05	0.000637388	GIBBERELLIN INSENSITIVE DWARF1	Soluble gibberellin receptor, Gibberellin signalin
Os02g0756100	588.139	1446.54	-1.29828	1.46695e-05	0.000637931	-	Conserved hypothetical protein
Os03g0800200	208.085	34.4525	2.59447	1.46926e-05	0.000637931	MEIOSIS ARRESTED AT LEPTOTENE 1	ARGONAUTE (AGO) family protein, Development of pre-meiotic germ cells, Progression of meiosi
Os04g0555300	804.098	204.245	1.97714	1.47967e-05	0.000641351	Functioning in Cesium Over-transport 11	Similar to glycerol 3-phosphate permease
Os03g0760500	311.899	73.0743	2.09363	1.48734e-05	0.000643572	-	Cytochrome P450 family protein
Os11g0210300	6917.22	2957.26	1.22593	1.50319e-05	0.000649211	ALCOHOL DEHYDROGENASE 1	Alcohol dehydrogenase 1
Os09g0372900	558.734	167.078	1.74155	1.5055e-05	0.000649211	F-box protein 482	Hypothetical conserved gene
Os05g0149000	59.3341	0	8.27172	1.50854e-05	0.000649415	OsSTA139	Pectinesterase inhibitor domain containing protein
Os02g0494400	491.45	141.978	1.79121	1.53175e-05	0.00065829	-	Similar to TPR Domain containing protein, expressed
Os11g0607200	1522.86	680.749	1.1616	1.55128e-05	0.000665552	SERK-like gene 1, bri1-associated receptor kinase 1 (BAK1) homologue 8	Protein kinase, core domain containing protein
Os03g0388800	56.572	0	8.20268	1.58436e-05	0.000678592	-	Similar to Hydrolase
Os12g0258700	58.2575	0	8.24464	1.62063e-05	0.000692956	LACCASE 29	Cupredoxin domain containing protein
Os05g0337400	4021.45	8588.51	-1.09469	1.64493e-05	0.000701032	-	Similar to heavy-metal-associated domain-containing protein
Os12g0183100	2388.92	1073.48	1.15406	1.64506e-05	0.000701032	-	Similar to Branched chain alpha-keto acid dehydrogenase E1-alpha subunit (Fragment)
Os03g0279200	11352.9	24789.3	-1.12665	1.6485e-05	0.000701321	-	Similar to Histone H2A
Os05g0514300	2775.27	1365.13	1.0236	1.6559e-05	0.000703286	tubby-like protein 10, tubby-like protein 9, F-box protein 267	Similar to Tubby-like protein 3
Os04g0560700	1009.09	372.284	1.43867	1.71885e-05	0.0007288	-	Conserved hypothetical protein
Os09g0458800	214.348	36.5455	2.55218	1.75005e-05	0.000740787	-	EF hand domain containing protein
Os12g0569500	1889.11	896.279	1.07571	1.76368e-05	0.000744231	-	Thaumatin, pathogenesis-related family protein
Os01g0143300	119.151	425.847	-1.83762	1.76407e-05	0.000744231	-	Similar to Glycine-rich protein (Fragment)
Os03g0861400	622.259	209.816	1.56828	1.77285e-05	0.000744789	-	Hypothetical conserved gene
Os01g0740500	451.652	134.146	1.75134	1.77384e-05	0.000744789	-	Similar to glutamate carboxypeptidase 2
Os01g0915000	1328.49	404.796	1.7146	1.77422e-05	0.000744789	-	Protein of unknown function DUF506, plant family protein
Os03g0794900	7733.71	4217.47	0.87478	1.79158e-05	0.000750834	-	Frigida-like family protein
Os02g0460200	393.49	76.6859	2.35902	1.81518e-05	0.000759466	-	Similar to OSIGBa0131F24.5 protein
Os04g0107700	248.32	40.7362	2.60776	1.82332e-05	0.000761612	-	Peptidase C1A, papain family protein
Os01g0681600	840.751	314.299	1.41952	1.8311e-05	0.000763604	-	Hypothetical conserved gene
Os04g0668700	6171.02	3118.35	0.984745	1.86948e-05	0.000778323	-	Phosphatidylinositol 3- and 4-kinase, catalytic domain containing protein
Os11g0168000	48.1105	244.834	-2.34702	1.89135e-05	0.000785493	-	Protein of unknown function DUF1278 family protein
Os01g0865100	1944.53	892.231	1.12396	1.8929e-05	0.000785493	-	Similar to Uricase (Fragment)
Os03g0291500	6132.17	3301.92	0.8931	1.9412e-05	0.000803054	ASPARAGINE SYNTHETASE 1	Asparagine synthetase, Biosynthesis of asparagine following the supply of ammoniu
Os05g0413200	330.406	900.152	-1.44595	1.94157e-05	0.000803054	BETA-TUBULIN 6	Beta-tubulin , Responseto gebberellin (GA) and brassinolide (BL
Os07g0158900	532.152	127.278	2.06379	1.95212e-05	0.000806103	F-box protein 341	Cyclin-like F-box domain containing protein
Os02g0744700	890.321	356.537	1.32028	2.00365e-05	0.00082603	SOLUBLE STARCH SYNTHASE IIB	Similar to Starch synthase isoform zSTSII-2 (EC 2.4.1.21)
Os02g0256200	584.254	120.162	2.28173	2.01464e-05	0.000829213	-	Similar to Histidine-rich protein
Os07g0538000	80.5242	1.56844	5.68322	2.08356e-05	0.000856186	-	Similar to hydrolase, hydrolyzing O-glycosyl compounds
Os10g0476500	164.17	20.8826	2.97503	2.10858e-05	0.000865064	-	Conserved hypothetical protein
Os06g0221200	2700.49	1283.4	1.07319	2.12144e-05	0.000868931	ANNEXIN 5	Similar to Annexin p33
Os05g0106200	268.671	57.9459	2.21312	2.22834e-05	0.000911243	USUALLY MULTIPLE ACIDS MOVE IN AND OUT TRANSPORTER 8	Protein of unknown function DUF6, transmembrane domain containing protein
Os11g0592100	410.163	37.1147	3.4663	2.28095e-05	0.000931252	PATHOGENESIS-RELATED GENE 4B	Similar to Barwin
Os06g0228200	972.611	373.114	1.38225	2.29434e-05	0.000935211	LOW SILICON RICE 6	Aquaporin NIP III subfamily protein, Aquaporin, Silicon influx transporter, Water transpor
Os01g0695100	1736.36	3391.49	-0.965863	2.30824e-05	0.000939365	Phosphoethanolamine N-Methyltransferase 1	Similar to Phosphoethanolamine N-methyltransferase
Os02g0627100	793.259	180.767	2.13374	2.34151e-05	0.000951374	PHENYLALANINE AMMONIA-LYASE 1	Similar to Phenylalanine ammonia-lyase (EC 4.3.1.5)
Os06g0717600	335.775	79.3133	2.08183	2.35643e-05	0.000955903	-	Zinc finger, RING/FYVE/PHD-type domain containing protein
Os11g0216100	930.992	307.08	1.60019	2.40807e-05	0.000975288	-	Similar to Heat shock protein binding protein
Os05g0104200	77.66	1.04562	6.21595	2.46517e-05	0.00099682	POLYGALACTURONASE-INHIBITING PROTEIN 1, POLYGALACTURONASE-INHIBITING PROTEIN 2	Polygalacturonase inhibiting protein, Inhibitor of fungal polygalacturonase, Sheath blight resistanc
Os09g0437100	252.745	44.8657	2.4939	2.50281e-05	0.00101036	SMALL AUXIN-UP RNA 37	Similar to SAUR33-auxin-responsive SAUR family member
Os12g0597500	2135.61	1032.58	1.04837	2.50665e-05	0.00101036	UREIDOGLYCOLATE AMIDOHYDROLASE	Peptidase M20 domain containing protein
Os06g0332800	2864.38	6058.02	-1.08061	2.51525e-05	0.0010107	-	Similar to Bundle sheath defective protein 2
Os02g0234700	43.6108	231.717	-2.4102	2.51635e-05	0.0010107	-	Conserved hypothetical protein
Os10g0516100	5848.16	13243.8	-1.17925	2.51946e-05	0.0010107	glycine decarboxylase H, H protein of glycine cleavage system	H subunit of glycine decarboxylase complex (GDC), Photorespiratio
Os07g0635300	85.1524	2.09125	5.34886	2.53945e-05	0.00101711	-	Similar to Cytochrome P450
Os01g0217100	52.9417	0	8.10691	2.56445e-05	0.0010255	-	Conserved hypothetical protein
Os03g0284400	3827.93	8073.02	-1.07652	2.631e-05	0.00105045	-	Similar to Ribosomal protein L10-like
Os03g0128300	684.179	1715.05	-1.32578	2.68977e-05	0.00107222	-	Conserved hypothetical protein
Os07g0129200	284.499	43.8814	2.69704	2.71344e-05	0.00107996	PATHOGENESIS-RELATED GENE 1A	Pathogenesis-related 1a protein, Regulation of abiotic stress response
Os03g0136900	6981.82	3769.07	0.889386	2.75534e-05	0.00109491	-	Similar to Aconitate hydratase, cytoplasmic (EC 4.2.1.3) (Citrate hydro-lyase) (Aconitase)
Os01g0193600	130.219	444.826	-1.77253	2.77615e-05	0.00110052	-	Methyltransferase small domain containing protein
Os01g0878800	1395.03	429.364	1.70009	2.77934e-05	0.00110052	-	Similar to 4,5-DOPA dioxygenase extradiol
Os09g0305300	33.1821	219.782	-2.72546	2.78374e-05	0.00110052	-	Protein of unknown function DUF247, plant family protein
Os05g0128200	2452.12	1130.91	1.11656	2.78684e-05	0.00110052	ZINC FINGER CCCH DOMAIN-CONTAINING PROTEIN 33	Hypothetical conserved gene
Os01g0618100	2832.57	1421.52	0.994664	2.80285e-05	0.00110512	-	Similar to IN2-2 protein
Os07g0511301	64.7042	0	8.39688	2.81186e-05	0.00110564	-	Hypothetical protein
Os12g0441300	134.591	8.88449	3.9216	2.8129e-05	0.00110564	-	O-methyltransferase, family 2 protein
Os04g0463100	260.927	715.165	-1.45433	2.82935e-05	0.00111038	-	Conserved hypothetical protein
Os12g0152700	4345.27	2321.84	0.904186	2.84872e-05	0.00111625	-	Amino acid-binding ACT domain containing protein
Os06g0473000	74.8757	465.562	-2.63606	2.87851e-05	0.00112618	-	Hypothetical conserved gene
Os05g0577700	1437.6	644.031	1.15842	2.9255e-05	0.00113845	-	Similar to ATP binding protein
Os12g0586000	1050.76	448.94	1.22685	2.92818e-05	0.00113845	-	Similar to Disease resistance protein ADR1 (Activated disease resistance protein 1)
Os03g0135100	620.342	1395.71	-1.17002	2.92849e-05	0.00113845	PHI GLUTATHIONE S-TRANSFERASE 15	Glutathione S-transferase GSTF15
Os12g0608500	96.1433	3.13687	4.93863	2.93054e-05	0.00113845	-	Serine/threonine protein kinase-related domain containing protein
Os03g0843400	5056.6	10155.5	-1.00603	2.93236e-05	0.00113845	-	Similar to 30S ribosomal protein S6, chloroplast precursor (Fragment)
Os06g0675700	1180.01	411.012	1.52159	2.9651e-05	0.0011494	-	Similar to High pI alpha-glucosidase
Os11g0470600	665.031	1583.18	-1.25135	2.97167e-05	0.00115018	-	Conserved hypothetical protein
Os11g0605500	1866.18	789.519	1.24106	2.99269e-05	0.00115655	-	Acyl-CoA oxidase
Os02g0692700	793.495	254.834	1.63881	3.06455e-05	0.00118252	-	Similar to PLATZ transcription factor
Os02g0178800	2785.57	1201.56	1.2131	3.18659e-05	0.00122773	Glossy1-homologous gene 2	Glossy1(GL1) homolog, Cuticular wax biosynthesis, Drought resistanc
Os04g0665600	1390.29	361.018	1.94527	3.21157e-05	0.00123548	-	HTH_MYB-like transcription factor, Positive regulation of leaf inclinatio
Os07g0601600	46.4749	243.795	-2.38997	3.22978e-05	0.00124037	-	Similar to VEP1 (VEIN PATTERNING 1); binding / catalytic
Os01g0860300	1729.62	3719.48	-1.10463	3.23438e-05	0.00124037	-	Similar to Ribosomal protein L1
Os02g0684400	1207.08	490.269	1.29996	3.23899e-05	0.00124037	-	Similar to OXS
Os03g0339900	3583.52	1471.68	1.28392	3.24781e-05	0.00124187	CALCINEURIN B-LIKE PROTEIN-INTERACTING PROTEIN KINASE 10	Similar to Serine/threonine protein kinase
Os03g0219300	383.45	106.986	1.84157	3.26173e-05	0.00124531	-	Similar to Tubulin alpha-2 chain (Alpha-2 tubulin)
Os03g0654900	0	55.3916	-8.31507	3.26736e-05	0.00124558	ORNITHINE DECARBOXYLASE 4	Conserved hypothetical protein
Os12g0632800	195.073	32.8808	2.56859	3.30483e-05	0.00125797	receptor-like protein kinase HAIKU2	Protein kinase, catalytic domain domain containing protein
ENSRNA049476078	192.314	31.3256	2.6182	3.31954e-05	0.00126168	MIR169_2	microRNA MIR169_2
Os03g0609500	864.832	167.219	2.37073	3.32924e-05	0.00126346	LATERAL ORGAN BOUNDARIES DOMAIN 38, lateral organ boundaries domain protein 38	LATERAL ORGAN BOUNDARIES DOMAIN (LBD) protein, Transcriptional activator, Regulation of heading date and yiel
Os12g0595800	159.795	20.8727	2.93632	3.4066e-05	0.00129089	-	Similar to cDNA clone:J023098M23, full insert sequence
Os03g0364700	1267.35	575.748	1.13831	3.41756e-05	0.0012931	-	Transcription elongation factor, TFIIS/CRSP70, N-terminal domain containing protein
Os01g0933200	1017.31	425.415	1.25774	3.44828e-05	0.00130247	-	Heavy metal transport/detoxification protein domain containing protein
Os11g0600600	597.851	175.476	1.76858	3.45261e-05	0.00130247	-	Hypothetical conserved gene
Os07g0106200	1040.97	371.298	1.48734	3.46304e-05	0.00130446	monosaccharide transporter 3	Similar to Hexose transporter
Os03g0258900	7.05556	114.216	-4.01512	3.48466e-05	0.00131066	-	Galactose oxidase, beta-propeller domain containing protein
Os03g0299600	1600.27	689.73	1.21427	3.49709e-05	0.00131338	-	Wound-induced protein, Wun1 domain containing protein
Os03g0138200	487.674	1135.7	-1.21946	3.52471e-05	0.00132179	P-450 96B6	Cytochrome P450 family protein
Os07g0129700	649.188	105.316	2.62387	3.54293e-05	0.00132666	HOMEOBOX 15	KNOTTED-type homeodomain protein, KNOX protein, Shoot formation during embryogenesis, Control of seed shattering, Control of internode development, Repression of lignin biosynthesi
Os05g0392700	1510.56	682.621	1.14591	3.57248e-05	0.00133575	-	Mitochondrial substrate carrier family protein
Os10g0508000	837.223	1949.46	-1.21945	3.57799e-05	0.00133583	-	Similar to C-terminal peptide-binding protein 1
Os04g0250700	580.005	1288.21	-1.15136	3.61132e-05	0.00134629	-	Uncharacterised protein family UPF0307 domain containing protein
Os09g0396900	3132.6	1320.02	1.2468	3.62599e-05	0.00134978	Vacuolar Iron Transporter 2	Protein of unknown function DUF125, transmembrane family protein
Os08g0103100	89.3662	546.91	-2.61477	3.66069e-05	0.00136069	-	Hypothetical protein
Os02g0232400	4118.34	2149.31	0.938192	3.69863e-05	0.00137278	-	Similar to Citrate synthase
Os07g0585500	2941.13	1523.15	0.949288	3.70417e-05	0.00137282	-	Conserved hypothetical protein
Os06g0554700	266.806	58.4505	2.19057	3.75786e-05	0.00139068	-	Similar to kinesin motor protein-related
Os01g0313300	1034.22	436.313	1.24513	3.77076e-05	0.00139342	ETHYLENE RESPONSE FACTOR 68	Similar to EREBP-3 protein (Fragment)
Os01g0159800	356.327	77.7266	2.19659	3.81833e-05	0.00140856	basic helix-loop-helix protein 035	Similar to DNA binding protein
Os02g0124866	1745.29	678.382	1.3633	3.82286e-05	0.00140856	-	Hypothetical gene
Os03g0826600	2752.37	1338.64	1.03989	3.85793e-05	0.00141942	NON-SPECIFIC PHOSPHOLIPASE C1	Similar to Phospholipase (Fragment)
Os11g0644800	293.318	50.1485	2.54844	3.86386e-05	0.00141953	-	Similar to Tyrosine/nicotianamine aminotransferases family protein, expressed
Os03g0324200	1047.24	388.48	1.4306	3.97826e-05	0.00145887	ETHYLENE INSENSITIVE-LIKE GENE 1	Transcription factor involved in the ethylene signal transduction pathway, Positive regulator of ethylene response, Wound signalin
Os03g0676300	485.737	129.928	1.90262	3.98244e-05	0.00145887	-	Similar to cold shock protein-1
Os06g0246000	7093.86	3329.01	1.09148	4.03206e-05	0.00147491	-	Similar to HvB12D protein (B12Dg1 protein)
Os02g0745400	273.985	60.55	2.17771	4.0475e-05	0.00147842	-	Glycosyl transferase, family 8 protein
Os10g0518200	3729.46	1991.94	0.904782	4.13149e-05	0.00150692	-	Cytochrome b5 domain containing protein
Os08g0103600	655.979	232.224	1.49806	4.19609e-05	0.00152739	-	BTB domain containing protein
Os08g0106100	335.264	983.433	-1.5525	4.2012e-05	0.00152739	-	Conserved hypothetical protein
Os10g0395000	141.418	15.1301	3.22454	4.2057e-05	0.00152739	RECEPTOR-LIKE CYTOPLASMIC KINASE 298	Protein kinase, core domain containing protein
Os08g0292000	664.568	1430.68	-1.10631	4.22447e-05	0.00153201	-	Homeodomain-leucine zipper (HD-ZIP) transcription factor, Drought tolerance, Lignin biosynthesis, Stomatal closur
Os11g0557000	459.065	141.948	1.69326	4.30681e-05	0.00155963	-	Phytosulfokine family protein
Os03g0785100	1764.69	790.059	1.15937	4.3507e-05	0.00157239	-	Conserved hypothetical protein
Os07g0553700	512.114	114.406	2.16244	4.35448e-05	0.00157239	-	Similar to Light induced protein like
Os04g0537800	329.638	73.6386	2.16235	4.36353e-05	0.00157342	-	Protein of unknown function DUF26 domain containing protein
Os06g0136900	320.924	78.3207	2.03492	4.43351e-05	0.00159638	DEPRESSED PALEA 1	Nuclear-localized AT-hook DNA binding protein, Regulation of palea development, Control of floral organ numbe
Os03g0697200	5.52203	136.642	-4.6196	4.47332e-05	0.00160843	LONELY GUY LIKE PHOSPHORIBOHYDROLASE 4	Similar to carboxy-lyase
Os12g0476200	1031.84	449.423	1.19903	4.49193e-05	0.00161283	SWEET13	Sucrose transporter, TAL effector PthXo2-dependent disease susceptibility to bacterial pathoge
Os02g0626100	46525.4	18563.8	1.32552	4.52226e-05	0.00162142	PHENYLALANINE AMMONIA-LYASE 1	Similar to Phenylalanine ammonia-lyase
Os01g0170700	0	46.9719	-8.07724	4.53846e-05	0.00162492	-	Thiol-activated cytolysin family protein
Os10g0146901	143.819	449.981	-1.64573	4.58478e-05	0.00163919	-	Hypothetical protein
Os09g0484900	412.494	74.1929	2.47519	4.66629e-05	0.00166598	-	Sodium/sulphate symporter family protein
Os08g0420700	314.815	66.3308	2.24692	4.71666e-05	0.00168159	-	Conserved hypothetical protein
Os05g0453700	771.189	285.464	1.43365	4.75159e-05	0.00169166	-	Similar to USP family protein
Os05g0186000	3555.79	7184.22	-1.01466	4.85822e-05	0.00172719	-	Similar to 30S ribosomal protein S31, chloroplast (Fragment)
Os01g0303800	1175.54	492.863	1.25414	4.88894e-05	0.00173436	-	UspA domain containing protein
Os04g0339400	90.6989	5.74099	3.98166	4.89874e-05	0.00173436	aldo-keto reductase	Aldo/keto reductase family protein
Os05g0343400	1427.63	464.359	1.62031	4.89893e-05	0.00173436	WRKY GENE 53	WRKY transcription factor, Disease resistance, Defense respons
Os06g0713000	410.577	91.4109	2.16739	4.92545e-05	0.00174131	B-box-containing protein 22	Zinc finger, B-box domain containing protein
Os04g0530500	1307.97	585.25	1.16021	4.93905e-05	0.00174368	RING DOMAIN-CONTAINING PROTEIN 1	Zinc finger, RING/FYVE/PHD-type domain containing protein
Os04g0476800	1316.89	606.063	1.11956	4.96536e-05	0.00175053	-	Similar to TA5 protein (Fragment)
Os01g0502700	644.38	1712.28	-1.40982	4.99964e-05	0.00176016	-	Similar to Histone H2A
Os05g0258400	81.5731	3.65637	4.48007	5.01011e-05	0.0017614	-	Protein kinase, catalytic domain domain containing protein
Os07g0141100	48.289	0	7.97415	5.02536e-05	0.00176204	-	Protein kinase, core domain containing protein
Os03g0204500	227.54	22.4163	3.34327	5.02585e-05	0.00176204	-	Conserved hypothetical protein
Os03g0347900	696.139	139.516	2.31899	5.03643e-05	0.00176331	-	Terpenoid synthase domain containing protein
Os12g0636800	915.522	377.438	1.27829	5.06922e-05	0.00177233	UBIQUITIN-CONJUGATING ENZYME 26	Ubiquitin-conjugating enzyme/RWD-like domain containing protein
Os10g0578800	1134.48	363.018	1.64397	5.10177e-05	0.00178126	-	Similar to LrgB-like family protein, expressed
Os03g0277700	70.07	1.04562	6.06796	5.14547e-05	0.00179404	-	Protein of unknown function DUF26 domain containing protein
Os10g0566700	3391.3	6457.71	-0.9292	5.16737e-05	0.0017992	-	Chaperonin Cpn10 family protein
Os02g0465900	12414.3	7082.53	0.809676	5.21722e-05	0.00181406	antiporter regulating protein, antiporter-regulating protein, cation transporter, cation transport protein, pistil extensin like protein	ChaC-like protein family protein
Os03g0278400	465.203	150.354	1.62954	5.22978e-05	0.00181593	-	Similar to ADP ribosylation GTPase-like protein (Fragment)
Os12g0263100	259.136	677.468	-1.38634	5.28538e-05	0.00183081	-	Similar to Zinc finger, DHHC domain containing 4
Os02g0722001	0	45.9378	-8.04512	5.28708e-05	0.00183081	-	Similar to Tyrosyl-tRNA synthetase
Os01g0384800	712.702	194.838	1.87102	5.30633e-05	0.00183496	-	Conserved hypothetical protein
Os01g0740300	270.564	60.009	2.17276	5.41505e-05	0.00187	-	Hypothetical protein
Os01g0975300	13705.9	1602.8	3.09614	5.50959e-05	0.00190006	MYB transcription factor 48	MYB-related transcription factor, Drought and salinity toleranc
Os01g0923000	1144.15	354.145	1.69196	5.55272e-05	0.00191067	-	Conserved hypothetical protein
Os07g0409200	95.6066	361.858	-1.92042	5.55797e-05	0.00191067	-	Carbohydrate kinase, FGGY domain containing protein
Os07g0613500	807.349	261.124	1.62858	5.56301e-05	0.00191067	-	Similar to Protein kinase APK1B, chloroplast precursor (EC 2.7.1.-)
Os11g0303600	127.916	5.75093	4.47565	5.58854e-05	0.00191684	O-methyltransferase	Similar to Herbicide safener binding protein
Os05g0171200	326.319	830.373	-1.3472	5.61668e-05	0.00192388	-	Embryo-specific 3 family protein
Os09g0248900	752.152	2476.32	-1.71908	5.71497e-05	0.00195491	-	Myb/SANT-like domain domain containing protein
Os07g0189700	490.664	1110.63	-1.17853	5.74037e-05	0.00196094	-	Similar to JHL07K02.7 protein
Os06g0501900	47.1901	0	7.94105	5.902e-05	0.00201344	P-450 76M9	Cytochrome P450 family protein
Os03g0796600	1833.97	900.52	1.02616	5.91003e-05	0.00201347	-	Protein of unknown function DUF506, plant family protein
Os02g0671200	831.806	217.327	1.93643	5.92407e-05	0.00201554	Os_F0676	Protein of unknown function DUF295 domain containing protein
Os01g0765400	159.487	19.3242	3.04485	5.95262e-05	0.00202253	Serpin-Z1	Protease inhibitor I4, serpin, plant domain containing protein
Os03g0342900	9556.37	5374.34	0.830387	6.02525e-05	0.00204447	-	Dormancyauxin associated family protein
Os03g0226200	174.904	599.573	-1.77738	6.06051e-05	0.00205368	HEMOGLOBIN 2	Non-symbiotic hemoglobin 2 (rHb2
Os03g0719800	1891.56	944.776	1.0015	6.0807e-05	0.00205777	PHYTOCHROME A	Phytochrome A, Photorecepto
Os12g0242500	407.276	124.254	1.71275	6.17307e-05	0.00208623	-	Conserved hypothetical protein
Os03g0348900	735.941	217.002	1.7618	6.22083e-05	0.00209778	Stress-related RING Finger Protein 1	Similar to CHY zinc finger family protein, expressed
Os03g0750300	777	1780.91	-1.19659	6.2238e-05	0.00209778	-	Conserved hypothetical protein
Os06g0146800	47.0371	0	7.93646	6.26109e-05	0.00210754	-	Conserved hypothetical protein
Os04g0400600	0	55.9293	-8.329	6.31575e-05	0.00212168	-	Similar to OSIGBa0113L04.4 protein
Os04g0500700	3023.77	1561.95	0.953037	6.31987e-05	0.00212168	HYDROXYCINNAMOYLTRANSFERASE 1	Similar to Hydroxyanthranilate hydroxycinnamoyltransferase 3
Os04g0423400	1506.1	459.189	1.7137	6.35617e-05	0.00212885	Abiotic Stress Responsive 2, ABA-, stress and ripening-induced protein 4	Similar to OSIGBa0076I14.3 protein
Os06g0650900	264.988	52.7493	2.32869	6.35805e-05	0.00212885	DnaJ domain protein C56, rice DJC22 homolog	Conserved hypothetical protein
Os12g0480100	99.6971	363.411	-1.86595	6.52232e-05	0.00218097	-	Similar to One helix protei
Os03g0140400	0	46.4225	-8.06028	6.57866e-05	0.00219506	SEMIDWARF 37	Cytochrome P450 protein CYP96B4, Growth regulation, Drought stress respons
Os03g0142900	792.987	248.582	1.67375	6.5818e-05	0.00219506	-	Protein of unknown function DUF946, plant family protein
Os09g0332700	982.092	400.473	1.29416	6.70661e-05	0.00223081	OsPDR20	Similar to PDR-type ABC transporter 2 (Fragment)
Os07g0458500	44.9658	222.312	-2.30598	6.70663e-05	0.00223081	-	Hypothetical conserved gene
Os05g0115100	410.112	123.679	1.72934	6.82949e-05	0.0022687	-	Hypothetical conserved gene
Os09g0440300	4205.8	2294.75	0.874061	6.84126e-05	0.00226963	ALDEHYDE DEHYDROGENASE 7	Aldehyde dehydrogenase, Seed maturation, Maintenance of viability during storage, Lysine catabolis
Os09g0548700	127.357	433.095	-1.76561	6.94973e-05	0.0023026	-	Similar to H0515C11.3 protein
Os06g0639800	95.7575	3.13687	4.9325	7.03313e-05	0.00232718	-	Cytochrome P450 family protein
Os01g0105900	1724.95	780.052	1.14497	7.07373e-05	0.00233756	-	Carbohydrate/purine kinase domain containing protein
Os03g0828100	7838.88	15862.6	-1.01692	7.14489e-05	0.002358	RPL18	Similar to 50S ribosomal protein L18, chloroplastic
Os01g0837800	1281.77	515.4	1.31435	7.17615e-05	0.00236276	metal tolerance protein 11	Metal tolerance protein, Manganese transporter, Mn-cation diffusion facilitator (CDF ), Mn and other heavy metal tolerance and homeostasi
Os07g0549900	761.382	1746.47	-1.19768	7.17797e-05	0.00236276	-	Similar to Histone H4
Os05g0159200	520.572	146.763	1.82665	7.29212e-05	0.00239721	GDSL ESTERASE/LIPASE PROTEIN 61	Lipase, GDSL domain containing protein
Os04g0493400	1218.6	322.365	1.9185	7.42929e-05	0.00243914	CHITINASE 4	Similar to Chitinase
Os02g0543000	789.523	281.99	1.48534	7.48406e-05	0.00245394	ABSCISIC ACID-STRESS-RIPENING-INDUCIBLE 1 PROTEIN	Abscisic stress ripening protein 1
Os10g0475900	98.1859	5.73933	4.09593	7.54523e-05	0.00247079	-	Ubiquitin domain containing protein
Os05g0405000	2986.95	1542.71	0.9532	7.6009e-05	0.00248581	FLOURY ENDOSPERM 4	Orthophosphate dikinase precursor (EC 2.7.9.1)
Os04g0620000	6103.9	3162.44	0.948686	7.61078e-05	0.00248583	MULTIDRUG RESISTANCE-ASSOCIATED PROTEIN 1	C-type ATP-binding cassette (ABC) transporter, Arsenic (As) detoxification, Reduction of As in grain
Os11g0645400	3236.26	7488.17	-1.21027	7.70705e-05	0.00251403	-	Plant disease resistance response protein family protein
Os12g0257600	52.3307	0	8.09069	7.73194e-05	0.0025189	LACCASE 28	Similar to Laccase-25
Os06g0112100	287.767	953.821	-1.7288	7.7492e-05	0.00252128	-	Nucleoside phosphorylase, family 1 domain containing protein
Os08g0553700	0	46.4988	-8.0626	7.81058e-05	0.00253626	-	Protein of unknown function DUF241, plant family protein
Os05g0438800	522.769	161.886	1.69121	7.81529e-05	0.00253626	-	Similar to Actin 1
Os10g0488400	110.307	10.443	3.40112	7.87085e-05	0.00255102	-	Protein of unknown function DUF761, plant domain containing protein
Os01g0215750	488.748	123.797	1.98122	7.93124e-05	0.00256731	-	Hypothetical gene
Os01g0940700	768.381	191.739	2.00271	7.94844e-05	0.00256959	beta-1, 3-glucanase, pathogenesis-related protein 2	Similar to Glucan endo-1,3-beta-glucosidase GII precursor (EC 3.2.1.39) ((1->3)- beta-glucan endohydrolase GII) ((1->3)-beta-glucanase isoenzyme GII) (Beta-1,3-endoglucanase GII)
Os04g0403900	2518.16	1274.24	0.982789	7.98629e-05	0.00257853	-	Similar to H0502B11.1 protein
Os03g0355700	822.069	1729.51	-1.07297	8.02303e-05	0.0025871	-	Hypothetical conserved gene
Os06g0147250	45.7065	0	7.89468	8.12109e-05	0.00261211	-	Hypothetical conserved gene
Os01g0750100	1617.53	654.344	1.30572	8.12123e-05	0.00261211	WRKY GENE 13	Similar to WRKY transcription factor-like (WRKY transcription factor 13) (WRKY13)
Os04g0655300	426.416	96.1112	2.14939	8.20269e-05	0.00263496	RECEPTOR-LIKE CYTOPLASMIC KINASE 168	Protein kinase, core domain containing protein
Os01g0152900	1856.57	3950.94	-1.08955	8.23022e-05	0.00264045	F-box protein 2, histone H2B.7	Similar to Histone H2B.1
Os04g0583600	2580.94	5438.51	-1.0753	8.25571e-05	0.00264426	-	Similar to Histone H4
Os06g0159450	2417.56	4892.67	-1.01711	8.26297e-05	0.00264426	H3 histone H3R-11	Similar to Histone H3
Os03g0342400	44.9403	0	7.87049	8.28664e-05	0.00264848	-	Similar to H0307D04.14 protein
Os03g0185950	44.8893	0	7.86889	8.33702e-05	0.00266122	-	Conserved hypothetical protein
Os01g0658900	238.152	43.3486	2.45811	8.44794e-05	0.00269323	BZIP PROTEIN 8	OSBZ8
Os01g0259400	611.549	1348.03	-1.14045	8.78295e-05	0.00279651	-	Armadillo-type fold domain containing protein
Os07g0243150	1203.02	2957.59	-1.2977	8.85572e-05	0.00281568	-	Hypothetical conserved gene
Os11g0704500	765.138	175.039	2.12811	8.8654e-05	0.00281568	METALLOTHIONEIN I-1A	Metallothionein-like protein type 1
Os11g0487100	44.4801	0	7.85563	8.90659e-05	0.00282522	-	Conserved hypothetical protein
Os02g0807000	711.279	280.276	1.34365	8.93056e-05	0.00282928	PHOSPHOENOL PYRUVATE CARBOXYLASE KINASE1	Similar to Phosphoenolpyruvate carboxylase kinase 1
Os03g0231600	195.791	36.5488	2.42154	9.16298e-05	0.00289928	-	Similar to Branched-chain-amino-acid aminotransferase 3, chloroplast precursor (EC 2.6.1.42) (Atbcat-3)
Os10g0389300	125.314	6.27375	4.32078	9.24719e-05	0.00292227	RED CHLOROPHYLL CATABOLITE REDUCTASE 2	Similar to Red chlorophyll catabolite reductase (Fragment)
Os03g0757000	217.034	42.298	2.3594	9.38922e-05	0.00296346	-	UDP-glucuronosyl/UDP-glucosyltransferase domain containing protein
Os02g0166600	469.724	148.809	1.65828	9.43141e-05	0.00297218	-	Hypothetical protein
Os08g0163100	106.497	402.239	-1.91743	9.44034e-05	0.00297218	-	Nuf2 family protein
Os01g0329000	0	55.9343	-8.32913	9.49606e-05	0.00298601	-	Phospholipid/glycerol acyltransferase domain containing protein
Os10g0461400	8.74321	152.434	-4.11674	9.65274e-05	0.00303151	-	Similar to PsbP family protein, expressed
Os11g0544500	603.756	1265.85	-1.06805	9.71672e-05	0.00304536	-	Uncharacterised protein family UPF0016 domain containing protein
Os08g0103500	696.777	1454.17	-1.06155	9.72091e-05	0.00304536	-	PLC-like phosphodiesterase, TIM beta/alpha-barrel domain domain containing protein
Os03g0392600	133.312	445.928	-1.7424	9.77873e-05	0.00305969	SERINE CARBOXYPEPTIDASE 14	Peptidase S10, serine carboxypeptidase family protein
Os02g0813183	109.387	9.91354	3.464	0.000100315	0.00313145	-	Hypothetical protein
Os07g0105600	1600.2	3580.21	-1.16185	0.000100328	0.00313145	-	Photosystem II oxygen evolving complex protein PsbQ family protein
Os02g0230300	539.769	1271.63	-1.23633	0.000102349	0.00319058	-	En/Spm-like transposon protein (Protodermal factor 1)
Os08g0304900	185.642	533.879	-1.5237	0.000103155	0.00321176	brassinosteroid receptor kinase (BRI1)-interacting protein 126, BRI1-interacting protein 126, brassinosteroid receptor kinase-interacting protein 126	Similar to AtMMH-1 protein (F6D8.28 protein)
Os09g0417600	8.41057	119.123	-3.82052	0.000103518	0.00321909	WRKY GENE 76	WRKY transcription factor, Transcriptional repressor, Pathogen defens
Os09g0529100	2447.54	1236.85	0.984671	0.000103869	0.00322304	-	6-phosphogluconolactonase domain containing protein
Os02g0822600	3151.61	6510.6	-1.04668	0.000103899	0.00322304	-	Similar to 50S ribosomal protein L9
Os05g0567100	10416	5976.03	0.801537	0.000104078	0.00322464	Oryzasin, Oryzasin 1	Aspartic proteinase oryzasin 1 precursor (EC 3.4.23.-)
Os05g0391200	824.037	1647.89	-0.999767	0.000104435	0.00323174	-	Protein of unknown function DUF288 domain containing protein
Os01g0738600	285.243	51.707	2.46412	0.000104908	0.0032424	-	ENTH/VHS domain containing protein
Os08g0112900	69.4844	464.803	-2.74025	0.000105548	0.00325822	GDSL ESTERASE/LIPASE PROTEIN 95	Lipase, GDSL domain containing protein
Os12g0532600	4.85674	107.565	-4.47949	0.000105741	0.00326019	-	Conserved hypothetical protein
Os10g0499200	0	43.8101	-7.97672	0.000106254	0.00327203	-	Conserved hypothetical protein
Os02g0191800	530.136	170.234	1.63897	0.000107222	0.00329783	-	Conserved hypothetical protein
Os06g0179800	114.804	391.069	-1.76868	0.000107627	0.00330366	-	Leucine-rich repeat, N-terminal domain containing protein
Os10g0390701	584.43	194.262	1.58907	0.000107673	0.00330366	-	Conserved hypothetical protein
Os07g0181500	1199.23	392.29	1.61214	0.000107965	0.00330861	-	Protein of unknown function DUF506, plant family protein
Os01g0104400	5048.3	2682.03	0.91248	0.000108726	0.0033279	-	Ricin B-related lectin domain containing protein
Os01g0314100	1485.42	620.356	1.25978	0.000109173	0.00333756	-	Catalytic domain of components of various dehydrogenase complexes containing protein
Os11g0142400	41.9231	216.123	-2.36741	0.000109639	0.00334776	-	Similar to Strictosidine synthase family protein, expressed
Os03g0673400	0.920338	63.6355	-6.08842	0.000110359	0.0033657	-	Conserved hypothetical protein
Os07g0563800	3353.2	1848.86	0.858906	0.000111203	0.00338664	-	Similar to ARF GAP-like zinc finger-containing protein ZIGA3
Os04g0657900	222.708	634.449	-1.51039	0.000111314	0.00338664	-	Similar to Fortune-1
Os10g0444700	444.167	122.599	1.85719	0.000111937	0.00340152	PHOSPHATE TRANSPORTER 8	Phosphate transporter, Pi homeostasi
Os01g0645400	0	41.7769	-7.90812	0.000112523	0.00341523	YUCCA-LIKE GENE 1	Flavin monooxygenase-like enzyme , Auxin biosynthesi
Os06g0646600	4109.18	1420.43	1.53253	0.000112881	0.00342199	HOMEOBOX ORYZA SATIVA59	Similar to Homeobox protein knotted-1-like 11
Os04g0680400	134.494	575.159	-2.09534	0.000113885	0.00344829	ALLANTOINASE	Allantoinase (EC:3.5.2.5), Ureide metabolism, Nitrogen molecular senso
Os11g0703900	56258.4	32274.6	0.801669	0.00011561	0.00349454	heat shock protein 70, heat-shock protein 70, HEAT SHOCK PROTEIN 70KD, heat-shock protein cognate 70, Mediator 37_8	Heat shock protein 70
Os01g0935800	123.574	417.426	-1.75595	0.000115688	0.00349454	RECEPTOR-LIKE CYTOPLASMIC KINASE 54	Similar to BRASSINOSTEROID INSENSITIVE 1-associated receptor kinase 1
Os03g0563600	184.442	528.297	-1.51776	0.000116637	0.00351898	class III peroxidase 49	Similar to Peroxidase 56 precursor (EC 1.11.1.7) (Atperox P56) (ATP33)
Os03g0583800	1936.98	737.274	1.39365	0.0001186	0.00357396	-	Mpv17/PMP22 family protein
Os08g0506700	1751.97	870.205	1.00961	0.00011891	0.00357903	FLOWERING BHLH 1, basic helix-loop-helix protein 112	Helix-loop-helix DNA-binding domain containing protein
Os12g0604500	180.196	514.554	-1.51385	0.000119054	0.00357911	-	IQ motif, EF-hand binding site domain containing protein
Os11g0306400	42.716	0	7.79715	0.000120614	0.00362172	-	Similar to Herbicide safener binding protein
Os07g0144500	41.3099	208.219	-2.33439	0.000120799	0.00362297	Patatin-related phospholipase A III epsilon	Similar to Patatin-like phospholipase family protein, expressed
Os10g0572300	942.37	423.332	1.15453	0.00012182	0.00364927	intracellular Ras-group-related LRR protein 5	Leucine-rich repeat, typical subtype containing protein
Os02g0168100	1242.48	544.595	1.18998	0.000122585	0.00366785	4-hydroxyphenylpyruvate dioxygenase, p-hydroxyphenylpyruvate dioxygenase	Similar to 4-hydroxyphenylpyruvate dioxygenase
Os04g0521800	914.734	336.323	1.44354	0.000123392	0.00368761	ILL5	Peptidase M20 family protein
Os12g0641100	2768.08	1404.45	0.978903	0.000123551	0.00368802	SALT OVERLY SENSITIVE 1	Similar to Na+/H+ antiporter
Os01g0223500	121.196	13.5782	3.15821	0.000124458	0.00371074	GDSL ESTERASE/LIPASE PROTEIN 13	Similar to Esterase
Os01g0218800	505.949	1087.74	-1.10431	0.000125012	0.00372285	SET protein 1	Similar to Trithorax 5 (Fragment)
Os06g0193200	1017.11	2114.41	-1.05592	0.000127969	0.00380644	PECTIN METHYLESTERASE 19	Similar to Pectin methylesterase 8 (Fragment)
Os01g0665300	990.09	446.816	1.14782	0.000128209	0.00380909	-	Similar to CTD-phosphatase-like protein
Os08g0141300	2408.51	1284.55	0.906892	0.000128559	0.00381502	-	PapD-like domain containing protein
Os11g0130900	2.76101	81.3879	-4.8676	0.000130808	0.00387721	-	Similar to NB-ARC domain containing protein, expressed
Os12g0527700	62.5021	258.316	-2.04747	0.00013219	0.00391359	-	Serine/threonine protein kinase-related domain containing protein
Os10g0392400	253.21	55.3269	2.19455	0.000133297	0.00394176	TIFY GENE 11D	Tify domain containing protein
Os11g0145400	1038.8	456.655	1.1858	0.000134136	0.00396195	-	Similar to GRF zinc finger family protein
Os06g0698748	4062.61	1721.96	1.23836	0.000135199	0.00398867	-	Similar to cDNA clone:J023083M02, full insert sequence
Os07g0158800	176.618	32.8841	2.42519	0.000136534	0.00402249	-	Protein of unknown function DUF266, plant family protein
Os03g0744600	4451.14	2444.62	0.864597	0.000136663	0.00402249	-	Similar to Ripening-associated protein (Fragment)
Os09g0505700	1662.92	820.171	1.01971	0.000137284	0.00403609	-	Aldolase-type TIM barrel domain containing protein
Os09g0434500	12646.5	7506.18	0.752594	0.000138515	0.00406426	ETHYLENE RESPONSE FACTOR 72	Similar to Ethylene response factor 2
Os07g0157700	74.6706	4.17587	4.16038	0.000138563	0.00406426	-	Conserved hypothetical protein
Os09g0547500	125.744	14.0993	3.15662	0.000141107	0.00413409	LONELY GUY LIKE PHOSPHORIBOHYDROLASE 9	Lysine decarboxylase-like protein, Response to abiotic stresse
Os04g0598000	4824.59	2707.17	0.833644	0.000143383	0.0041959	-	Similar to OSJNba0093F12.14 protein
Os01g0198000	561.041	185.741	1.59481	0.000146731	0.00428649	RNA-DEPENDENT RNA POLYMERASE 4	RNA-dependent RNA polymerase, eukaryotic-type domain containing protein
Os11g0243600	85.433	304.358	-1.83273	0.000146817	0.00428649	-	Hypothetical protein
Os03g0815400	3164.36	6201.9	-0.970758	0.000147174	0.00429194	-	Ribosomal protein L17-like protein
Os05g0585800	31.4934	240.356	-2.93342	0.000147372	0.00429279	OsSTA161	Protein of unknown function DUF1221 domain containing protein
Os11g0645200	243.055	618.562	-1.34787	0.000147893	0.004303	-	Similar to Oxidoreductase, aldo/keto reductase family protein, expressed
Os06g0573600	9671	4823.98	1.00344	0.00014927	0.0043381	BETA-GALACTOSIDASE 2	Similar to Beta-galactosidase precursor (EC 3.2.1.23) (Lactase)
Os10g0524300	323.788	72.0851	2.16744	0.000149526	0.00434055	-	LysM domain-containing protein, Embryo sac developmen
Os03g0219200	1907.1	893.227	1.09438	0.000151101	0.00438124	SUPEROXIDE DISMUTASE 2	Similar to Superoxide dismutase (EC 1.15.1.1)
Os10g0558750	223.807	47.5195	2.23568	0.000151428	0.00438156	-	Similar to Oxidoreductase, 2OG-Fe oxygenase family protein, expressed
Os01g0187300	145.073	21.9266	2.7262	0.000151458	0.00438156	-	Hypothetical conserved gene
Os04g0640900	1218.1	549.747	1.14789	0.000152583	0.00440906	ILA1 INTERACTING PROTEIN 5	Similar to ORW1943Ba0077G13.1 protein
Os05g0160800	146.658	431.122	-1.55541	0.00015367	0.00443088	-	Similar to DNA polymerase epsilon subunit 2
Os02g0716500	18963.6	11389.9	0.735466	0.000153688	0.00443088	fatty acid desaturase 2, microsomal delta-12 fatty acid desaturase, microsomal Delta12-fatty acid desaturase 2-1	Delta12-fatty acid desaturas
Os12g0160500	469.85	134.745	1.80191	0.000154737	0.00445603	BEL1-like homeodomain gene 1	Similar to Associated with HOX family protein, expressed
Os03g0190100	1238.09	2617.11	-1.07981	0.00015539	0.00446975	prenyltransferase 1	UbiA prenyltransferase family protein
Os08g0101100	957.609	2068.43	-1.11096	0.000155606	0.0044709	High mobility group protein B, High mobility group subgroup B protein	High mobility group, HMG1/HMG2 domain containing protein
Os03g0734100	219.891	36.562	2.58821	0.000157256	0.00451318	-	Conserved hypothetical protein
Os02g0115700	51775.6	23650.6	1.1304	0.000157698	0.00452075	CATALASE A	Catalase isozyme A (EC 1.11.1.6) (CAT-A)
Os05g0140100	657.926	1358.37	-1.0458	0.000158188	0.00452964	MYB2 phosphate-responsive gene 1, MYB transcription factor	R2R3 MYB transcription factor, Regulation of phosphate-starvation responses and root architectur
Os10g0341700	2026.69	1021.73	0.988114	0.000159897	0.00457342	CELLULOSE SYNTHASE LIKE H1	Cellulose synthase-like H1
Os12g0247700	0	40.2184	-7.85327	0.000160851	0.00458901	jacalin-related lectin 1	Similar to Jasmonate-induced protein
Os01g0651350	0	39.1429	-7.81419	0.000161082	0.00458901	-	Hypothetical protein
Os05g0466600	2601.53	5179.46	-0.99337	0.000161351	0.00458901	-	Similar to Histone H4
Os03g0214200	854.811	366.882	1.22024	0.000161361	0.00458901	Mediator of OsbZIP46 deactivation and degradation	Mediator of OsbZIP46 deactivation and degradation, Negative regulation of ABA signaling and drought toleranc
Os03g0273800	1423.88	655.798	1.11851	0.000161477	0.00458901	-	HAD-superfamily hydrolase, subfamily IA, variant 3 domain containing protein
Os08g0184800	363.437	105.932	1.77867	0.000161603	0.00458901	-	Conserved hypothetical protein
Os04g0422600	89.0612	6.26711	3.82886	0.000161711	0.00458901	-	Similar to H0525E10.16 protein
Os05g0556400	1413.48	2699.28	-0.933258	0.000163265	0.0046279	-	DOMON related domain containing protein
Os04g0656100	20551	10855.1	0.92084	0.000163628	0.00463303	H+-ATPASE 7	H+-ATPase, Blue light-induced stomatal opening of dumbbell-shaped guard cells, N uptak
Os01g0974600	40.8498	0	7.73268	0.000164256	0.00464559	-	Similar to Histone H2A
Os05g0119200	180.76	33.4152	2.43571	0.000167022	0.00471856	glycine-rich RNA-binding protein 1	Similar to EST C27893 corresponds to a region of the predicated gene
Os03g0844600	887.837	386.848	1.19847	0.000167792	0.00473503	GDSL ESTERASE/LIPASE PROTEIN 54	Esterase, SGNH hydrolase-type domain containing protein
Os07g0614600	291.066	76.2344	1.93295	0.000168419	0.00474743	-	Transmembrane receptor, eukaryota domain containing protein
Os03g0797800	674.409	1445.02	-1.09951	0.000169113	0.00476125	IAA14	AUX/IAA protein family protein
Os11g0170000	133.98	465.75	-1.79673	0.000169286	0.00476125	-	Similar to Amidase family protein, expressed
Os08g0307400	249.19	663.645	-1.41335	0.000169574	0.00476408	-	Similar to Phosphatidylinositol 3-kinase 1
Os01g0178500	1231.14	579.488	1.0872	0.000170249	0.00477773	IAA1	A member of rice Aux/IAA family, Cross-talk of auxin and brassinosteroid signaling pathways, Plant morphogenesi
Os12g0550800	20.1177	183.389	-3.19083	0.000171341	0.00480304	-	Hypothetical conserved gene
Os06g0130100	4702.9	8104.73	-0.785233	0.000172114	0.00481939	STRESS INDUCED PROTEIN KINASE 1	Receptor-like kinase (RLK), Drought and salt stress toleranc
Os07g0616500	1057.66	478.236	1.14508	0.000172472	0.00482408	GLYCOLATE OXIDASE 4	Similar to (S)-2-hydroxy-acid oxidase, peroxisomal (EC 1.1.3.15) (Glycolate oxidase) (GOX) (Short chain alpha-hydroxy acid oxidase)
Os08g0480000	289.634	63.725	2.18445	0.000173329	0.00484203	-	Multi antimicrobial extrusion protein MatE family protein
Os07g0296900	0	39.1661	-7.81503	0.000173497	0.00484203	Maternally Expressed Gene2	Regulation of nutrient metabolism and endosperm developmen
Os04g0322100	349.064	100.762	1.79238	0.000173891	0.0048477	-	Protein of unknown function DUF26 domain containing protein
Os01g0202500	1094.09	484.533	1.17506	0.000174376	0.00485586	B-box-containing protein 1, DOUBLE B-BOX zinc finger gene 3c, DOUBLE B-BOX 3c	Similar to B-box zinc finger family protein
Os03g0784500	376.39	107.562	1.80691	0.00017526	0.00487513	-	Conserved hypothetical protein
Os05g0106600	459.937	1070.24	-1.2184	0.000175477	0.00487579	-	Similar to Actin 97
Os11g0533800	490.332	179.575	1.44923	0.000176165	0.00488955	F-box protein 602	Cyclin-like F-box domain containing protein
Os03g0285300	80.4732	351.026	-2.12516	0.000178139	0.00493761	-	Conserved hypothetical protein
Os01g0339500	0	39.6972	-7.83445	0.000178287	0.00493761	NAC DOMAIN-CONTAINING PROTEIN 30	Similar to No apical meristem protein
Os03g0243600	787.481	340.889	1.20799	0.000179531	0.00496662	Acyl-CoA-binding protein 5	Acyl-CoA-binding protein , Stress respons
Os10g0405300	1106.09	477.491	1.21182	0.000180809	0.00499494	-	Pathogenic type III effector avirulence factor Avr cleavage site domain containing protein
Os06g0256000	313.434	774.429	-1.30478	0.000180949	0.00499494	-	Conserved hypothetical protein
Os01g0194200	267.599	662.947	-1.30855	0.000181741	0.00501133	-	IQ calmodulin-binding region domain containing protein
Os10g0390800	145.301	19.847	2.87202	0.000182452	0.00502548	ETHYLENE RESPONSE FACTOR 59	Similar to Ethylene-responsive transcription factor 3 (Ethylene-responsive element binding factor 3) (EREBP-3) (AtERF3)
Os08g0339200	536.348	200.42	1.42023	0.000184826	0.00508532	-	Uncharacterized conserved protein UCP016210 domain containing protein
Os07g0530700	1058.87	261.267	2.019	0.000185235	0.00509105	-	Conserved hypothetical protein
Os03g0310800	693.608	267.861	1.3726	0.000186289	0.00511447	-	Similar to Hypersensitive reaction associated Ca2+-binding protein
Os06g0698802	39.9815	0	7.702	0.000187859	0.00515198	-	Hypothetical conserved gene
Os02g0802500	242.981	60.5451	2.00481	0.000188314	0.00515481	-	Similar to H(+)-translocating (Pyrophosphate-ENERGIZED) inorganic pyrophosphatase beta-1 polypeptide (EC 3.6.1.1) (Fragment)
Os04g0691600	5366.04	10396.1	-0.954093	0.00018837	0.00515481	RPS17	Similar to 30S ribosomal protein S17
Os09g0551600	6379.75	11703.9	-0.875429	0.000189076	0.00516854	-	Similar to HMGd1 protein (Nucleasome/chromatin assembly factor D protein NFD101)
Os01g0818000	914.965	419.142	1.12629	0.000189747	0.00518129	PIN likes 6a	Auxin efflux carrier domain containing protein
Os07g0562700	40126.8	18061.2	1.15167	0.000190526	0.00519157	-	Similar to Type III chlorophyll a/b-binding protein (Fragment)
Os08g0487700	44.9913	208.739	-2.21436	0.000190533	0.00519157	basic helix-loop-helix protein 087	Helix-loop-helix DNA-binding domain containing protein
Os08g0394000	228.335	617.022	-1.43368	0.000191597	0.00521142	-	Conserved hypothetical protein
Os11g0106700	6894.28	4020.63	0.777976	0.000191852	0.00521142	FERRITIN 1	Similar to Ferritin 1, chloroplast precursor (EC 1.16.3.1) (ZmFer1)
Os02g0518100	273.681	657.676	-1.2649	0.000191879	0.00521142	-	Protein of unknown function DUF803 family protein
Os04g0203450	0	38.1106	-7.77562	0.000192473	0.00522194	-	Hypothetical protein
Os06g0298100	12.347	116.332	-3.2374	0.000192927	0.00522866	-	Conserved hypothetical protein
Os08g0564500	870.815	1752.96	-1.00938	0.000193444	0.00523705	-	Zinc finger, U1-type domain containing protein
Os01g0246700	280.534	67.891	2.04703	0.000194379	0.00525675	WRKY GENE1	Similar to WRKY transcription factor 1
Os01g0152300	1228.16	2564.03	-1.06177	0.000197348	0.00533133	H2B.10	Similar to Histone H2B.1
Os07g0646500	8.51259	92.8881	-3.44809	0.00019801	0.00534351	-	Zinc finger, SWIM-type domain containing protein
Os09g0420800	1665.28	824.058	1.01498	0.000198456	0.00534987	RUB1	Similar to Ubiquitin
Os08g0239900	217.391	22.9988	3.24089	0.000200457	0.00539805	-	Similar to Flavonol 4-sulfotransferase
Os03g0346200	316.095	67.2853	2.23206	0.000202643	0.00545111	-	Conserved hypothetical protein
Os03g0718100	1521.47	3376.38	-1.14992	0.000202925	0.00545291	ACTIN 1	Actin 1
Os05g0543100	360.365	917.78	-1.34882	0.000203962	0.00547495	-	Similar to Clathrin coat assembly protein AP47 (Clathrin coat associated protein AP47) (Golgi adaptor AP-1 47 kDa protein) (HA1 47 kDa subunit) (Clathrin assembly protein assembly protein complex 1 medium chain) (Uncoordinated protein 101)
Os02g0529700	1014.41	2058.66	-1.02103	0.000206825	0.00554595	-	Similar to Acidic ribosomal protein P2a-4 (Fragment)
Os04g0547900	1224.79	545.651	1.1665	0.000208111	0.00557452	-	Anti-sense to fibroblast growth factor protein GFG family protein
Os03g0634400	1149.61	350.552	1.71348	0.000209525	0.00560284	CALCINEURIN B-LIKE PROTEIN-INTERACTING PROTEIN KINASE 7	Serine/threonine protein kinase domain containing protein
Os07g0225300	291.343	62.1616	2.22861	0.000209611	0.00560284	NAC DOMAIN-CONTAINING PROTEIN 3	OsNAC3 protein
Os07g0633200	187.482	35.4783	2.40168	0.00020999	0.00560703	-	Similar to SC35-like splicing factor SCL30a, 30a kD
Os03g0242300	456.818	164.444	1.47405	0.000211698	0.00564669	-	Hypothetical protein
Os07g0638000	210.13	561.511	-1.41817	0.000214199	0.0057074	-	Conserved hypothetical protein
Os05g0550300	3094.99	1361.01	1.18528	0.00021974	0.00584887	non-specific lipid transfer protein 2.4, lipid transfer protein 2.4, type 2 non-specific lipid transfer protein 4	Similar to Lipid transfer protein (Fragment)
Os05g0103800	442.192	134.736	1.7145	0.000220203	0.00585503	-	Conserved hypothetical protein
Os03g0821250	120.019	392.138	-1.7085	0.00022149	0.00588307	-	Conserved hypothetical protein
Os12g0636700	104.839	4.69039	4.48199	0.000222652	0.00590776	-	Conserved hypothetical protein
Os02g0618400	39.3683	0	7.67981	0.000223036	0.00591174	MULTIPASS	R2R3-type MYB transcription factor, Adaptive growth regulatio
Os09g0380000	1953.65	819.946	1.25256	0.000224914	0.00595528	-	Similar to catalytic/ ligase
Os07g0432201	9223.97	1178.11	2.96891	0.000226081	0.00597992	-	Similar to Thionin-like peptide
Os04g0451200	1507.55	533.335	1.49911	0.000227427	0.00600924	-	UDP-glucuronosyl/UDP-glucosyltransferase family protein
Os09g0376900	1183.46	569.036	1.05646	0.000229298	0.00605236	HIGH-AFFINITY POTASSIUM(K+) TRANSPORTER 23	Similar to Potassium transporter 13 (AtPOT13) (AtKT5)
Os09g0266400	857.217	1643.21	-0.938752	0.000230378	0.00607455	-	PGAP1-like family protein
Os11g0126900	43.4046	0	7.81982	0.000231875	0.00610764	NAC DOMAIN-CONTAINING PROTEIN 122	NAC-domain protein, Drought toleranc
Os11g0101200	122.96	14.1043	3.12416	0.000232166	0.00610895	CCT domain-containing gene 36, CCT (CO, CO-LIKE and TOC1) domain protein 36, CCT domain protein 36, CCT MOTIF FAMILY (CMF) gene 12	Similar to RNase P subunit p30 family protein, expressed
Os01g0970600	1215.35	585.68	1.05311	0.000232588	0.00611371	RNA helicase 58	Similar to ATP binding protein
Os08g0297800	40.1101	0	7.70688	0.000234837	0.00616304	-	Sulfotransferase family protein
Os01g0206200	549.379	209.278	1.39228	0.000234952	0.00616304	-	Conserved hypothetical protein
Os02g0749400	156.37	475.338	-1.60426	0.000238165	0.00624086	-	Hypothetical protein
Os10g0180800	726.106	303.844	1.25694	0.000238918	0.00625412	WALL-ASSOCIATED KINASE GENE 112	Wall-associated kinase, Negative regulation of rice blast resistanc
Os05g0138300	3064.24	1657.03	0.88696	0.000242054	0.00632965	low temperature-induced low molecular weight integral membrane protein LTI6b, low temperature induced gene 6b, low temperature and salt responsive protein LTI6B, rare cold-inducible 2-6	Similar to ICT protein (Fragment)
Os04g0600900	726.463	1473.83	-1.02052	0.000244335	0.00638272	GROWTH-REGULATING FACTOR 3	Similar to B0403H10-OSIGBa0105A11.9 protein
Os11g0240600	1460.03	735.434	0.989387	0.000249722	0.00651672	-	Alpha/beta hydrolase fold-3 domain containing protein
Os06g0606000	632.083	252.683	1.32289	0.000251257	0.00655002	CALCINEURIN B-LIKE PROTEIN-INTERACTING PROTEIN KINASE 24	Serine/threonine-protein kinase required for the salt overly sensitive (SOS) pathway, Calcineurin B-like (CBL) protein-interacting protein kinase, Control of intracellular Na<sup>+</sup> and K<sup>+</sup> homeostasis, Salt tolerance, Mutation in OsSOS2 reduces radiocesium in rice grai
Os09g0548300	604.01	247.935	1.28458	0.000253105	0.00658964	-	Similar to predicted protein
Os11g0660500	36488.8	20957	0.800018	0.000253298	0.00658964	translationally controlled tumor protein	Translationally controlled tumor protein, Mercury toleranc
Os09g0443800	0	37.0799	-7.73605	0.000254297	0.00660208	-	Conserved hypothetical protein
Os09g0468000	0	37.0799	-7.73605	0.000254297	0.00660208	-	Multi antimicrobial extrusion protein MatE family protein
Os02g0573400	646.501	256.356	1.3346	0.000256678	0.00665705	-	Peptidase C19, ubiquitin carboxyl-terminal hydrolase 2 family protein
Os04g0228100	347.151	879.156	-1.34054	0.000257888	0.00668161	-	Similar to H0209A05.2 protein
Os02g0793800	42.9444	0	7.80443	0.000260028	0.00673016	-	Conserved hypothetical protein
Os11g0113700	3375.11	1634.47	1.04612	0.000260348	0.00673154	CALCINEURIN B-LIKE PROTEIN-INTERACTING PROTEIN KINASE 15	Serine/threonine protein kinase, Abiotic stresse
Os02g0220400	445.903	964.746	-1.11331	0.000261503	0.00675452	CYTOKININ GATA TRANSCRIPTION FACTOR 1	GATA transcription factor, Chloroplast development, Plant architectur
Os10g0454300	37.7572	0	7.6193	0.000264078	0.00681408	-	Eggshell protein family protein
Os06g0693600	136.076	19.837	2.77844	0.000266253	0.00685873	-	Conserved hypothetical protein
Os12g0105500	25.9724	164.319	-2.66133	0.000266351	0.00685873	-	Similar to Phosphatidate cytidylyltransferase family protein, expressed
Os10g0343400	39.1898	0	7.67338	0.000267391	0.00687852	CELLULOSE SYNTHASE LIKE F7	Cellulose synthase family protein
Os09g0346500	136417	67101.3	1.02361	0.000268263	0.00689396	CHLOROPHYLL A/B BINDING PROTEIN 1R	Similar to Chlorophyll a-b binding protein, chloroplast precursor (LHCII type I CAB) (LHCP)
Os12g0538600	263.023	68.92	1.93234	0.000270154	0.00693551	GLUTAREDOXIN 28	Thioredoxin fold domain containing protein
Os05g0110300	2836.82	4840.42	-0.770857	0.000270673	0.00694179	-	Similar to NAD-dependent epimerase/dehydratase
Os03g0773150	887.801	1997.45	-1.16968	0.000271875	0.00696556	-	40S ribosomal protein S29
Os05g0438700	4854.92	9485.11	-0.966197	0.000272749	0.00698089	-	Similar to Histone H3
Os03g0401100	455.432	83.6151	2.44542	0.000273336	0.00698884	-	Similar to Protein kinase domain containing protein, expressed
Os02g0797200	1025.36	3043.63	-1.56961	0.000274464	0.0070106	RPL39A	Similar to 60S ribosomal protein L39
Os02g0538700	2637.13	5648.08	-1.09881	0.000274852	0.00701343	-	Harpin-induced 1 domain containing protein
Os05g0143800	37.9878	0	7.62829	0.000275212	0.00701554	GH3-6	GH3 auxin-responsive promoter domain containing protein
Os03g0426350	1891.36	7.31937	8.01356	0.000275628	0.00701908	-	Conserved hypothetical protein
Os02g0488600	970.417	375.492	1.36991	0.000276578	0.0070362	plant U-box-containing protein 8, U-box protein 8	Armadillo-like helical domain containing protein
Os02g0654700	101.284	10.4397	3.27856	0.000280711	0.00713416	ETHYLENE RESPONSE FACTOR 91	AP2/ERF family protein, Abiotic stress respons
Os07g0665200	3031.67	1643.06	0.883675	0.000286507	0.00727418	CYTOSOLIC SUPEROXIDASE DISMUTASE 2	Similar to Superoxide dismutase [Cu-Zn]
Os08g0187800	2059.81	1033.79	0.994515	0.000287014	0.00727975	GLUCOSE 6-PHOSPHATE/PHOSPHATE TRANSLOCATOR 1	Similar to Glucose-6-phosphate/phosphate-translocator precursor
Os07g0631100	5097.26	2931.84	0.797889	0.000288905	0.00731746	-	Protein of unknown function DUF701, zinc-binding putative family protein
Os10g0416500	543.352	197.899	1.45722	0.00028922	0.00731746	pathogenesis-related protein 8, Chitinase 1	Similar to Chitinase 1 precursor (EC 3.2.1.14) (Tulip bulb chitinase-1) (TBC-1)
Os08g0202300	188.865	635.159	-1.74938	0.000289368	0.00731746	-	Hypothetical conserved gene
Os01g0621900	3324.11	1836.55	0.855974	0.000291071	0.00735318	ILA1 INTERACTING PROTEIN 1	Similar to OSIGBa0097P08.1 protein
Os02g0678800	286.388	746.142	-1.38127	0.000292164	0.00737343	GROWTH-REGULATING FACTOR 10	Transcriptional activator/repressor, Reguration of KNOX gene, Oskn2 (regulator of meristem function), Floral organogenesi
Os03g0725800	831.243	368.972	1.17173	0.000292684	0.00737918	basic helix-loop-helix protein 018	Helix-loop-helix DNA-binding domain containing protein
Os10g0452500	30.9833	208.466	-2.74921	0.000295638	0.00744626	-	Similar to Glycine-rich protein precursor
Os01g0813700	107.366	436.739	-2.02429	0.000297751	0.00748848	BETA-GLUCOSIDASE 2	Similar to Non-cyanogenic beta-glucosidase
Os11g0490600	359.626	118.504	1.60163	0.000297906	0.00748848	LAZY 1	Regulation of shoot gravitropism and tiller angle, Regulation of polar auxin transpor
Os11g0629300	560.785	220.318	1.34792	0.000298745	0.00750213	RING finger protein OsRFPH2-16, RING-H2 protein 16, gamma rays-induced RING finger protein1, gamma rays-induced RING finger protein 1	Similar to RING-H2 finger protein RHB1a
Os10g0569600	105.066	12.0015	3.13003	0.000299541	0.00751465	-	Similar to RIR1b protein precursor
Os10g0114300	186.562	27.6378	2.75477	0.000299997	0.00751865	-	Similar to NADPH-dependent codeinone reductase (EC 1.1.1.247)
Os10g0527800	187.2	33.4301	2.48548	0.000302141	0.00755925	TAU GLUTATHIONE S-TRANSFERASE 12	Similar to Tau class GST protein 3
Os01g0239700	2829.05	1593.08	0.828519	0.000302215	0.00755925	-	Similar to Leucine-rich receptor-like protein kinase
Os02g0720900	1220.03	2499.09	-1.03453	0.000303123	0.00757449	-	Peptidase A1 domain containing protein
Os05g0277500	195.279	505.255	-1.37129	0.000304249	0.00759512	GERMIN-LIKE PROTEIN 5-2	Similar to Germin-like protein subfamily 2 member 4 precursor
Os07g0442800	36.9899	0	7.58953	0.000305022	0.00760692	-	Conserved hypothetical protein
Os03g0134500	0	35.4882	-7.67278	0.000306077	0.00762571	-	Cytochrome p450 (CYP78A9)
Os09g0116600	437.847	943.213	-1.10734	0.00030788	0.00766309	-	Hypothetical gene
Os06g0646700	1124.05	514.295	1.12809	0.000308382	0.00766805	-	Conserved hypothetical protein
Os10g0430200	24.9756	145.659	-2.54339	0.000311892	0.00774353	CINNAMYL ALCOHOL DEHYDROGENASE 3	Similar to Sinapyl alcohol dehydrogenase
Os01g0382900	37.093	0	7.59386	0.000312029	0.00774353	-	Conserved hypothetical protein
Os05g0227100	20.2708	174.324	-3.10803	0.000312863	0.00775662	-	Conserved hypothetical protein
Os03g0680700	50.1563	241.029	-2.2636	0.000316818	0.00784698	-	Similar to Knotted1-interacting protein
Os05g0131500	613.58	1401.91	-1.19182	0.000317505	0.0078534	-	Ferroporti-1 domain containing protein
Os01g0154500	37.0675	0	7.59289	0.000317698	0.0078534	-	Protein of unknown function DUF674 domain containing protein
Os12g0438000	1433.76	2687.27	-0.906265	0.000318827	0.00787071	-	Similar to Histone H2A
Os06g0107700	434.783	974.809	-1.16475	0.000319252	0.00787071	leaf-type ferredoxin-NADP+-oxidoreductase 2, leaf-type FNR 2, Fd NADP+ oxidoreductase 2, LeafFerredoxin-NADP+ Reductase, leaf FNR	Leaf-type ferredoxin-NADP+-oxidoreductase, Regulation of electron partitioning in the chloroplas
Os12g0625000	5791.31	2550.4	1.18318	0.000319331	0.00787071	CYSTEINE SYNTHASE 1	Similar to Cysteine synthase
Os06g0550000	1651.64	2948.41	-0.836073	0.000322298	0.00792865	-	Similar to 60S ribosomal protein L11
Os02g0773500	779.504	1711.25	-1.1344	0.000322308	0.00792865	-	Protein of unknown function DUF3464 domain containing protein
Os10g0513200	616.276	207.114	1.57301	0.000323585	0.0079464	NOD26 LIKE INTRINSIC PROTEIN 3;1	Boric acid channel, Regulation of boron distributio
Os08g0561800	377.777	885.008	-1.22804	0.000323657	0.0079464	-	Similar to Mov34/MPN/PAD-1 family protein
Os07g0231800	1633.36	799.564	1.03046	0.000324429	0.00795762	-	Conserved hypothetical protein
Os07g0604700	0	36.0409	-7.69504	0.000327792	0.00803234	B12D-like protein 1	B12D-like protein, Flooding tolerance during seed germination and early seedling growt
Os08g0316900	275.624	655.196	-1.24925	0.000329124	0.00805718	-	Hypothetical protein
Os08g0101500	249.851	54.3095	2.20157	0.00033036	0.00807564	SULPHATE TRANSPORTER 5;2	Similar to sulfate transporter
Os02g0287900	36.6583	0	7.57683	0.000330673	0.00807564	F-box protein 80	Cyclin-like F-box domain containing protein
Os05g0542200	685.128	258.489	1.40639	0.000330836	0.00807564	-	Alpha/beta hydrolase fold-1 domain containing protein
Os07g0210100	171.579	491.29	-1.51821	0.000333361	0.00812944	EXOCYST SUBUNIT EXO70 FAMILY PROTEIN X4	Exo70 exocyst complex subunit domain containing protein
Os12g0152900	122.117	12.5409	3.28391	0.000335263	0.00816095	b-ZIP TRANSCRIPTION FACTOR 83	bZIP transcription factor, bZIP-1 domain containing protein
Os07g0673200	431.536	155.056	1.47675	0.000335298	0.00816095	nitrogen limitation adaptation 1	RING-type E3 ubiquitin-ligase, Maintenance of phosphate homeostasis via degradation of phosphate transporter
Os09g0518500	808.413	360.225	1.16616	0.000337105	0.00819705	-	Ankyrin repeat containing protein
Os12g0573200	1652.31	845.224	0.96704	0.000339977	0.00825895	-	GRAS transcription factor domain containing protein
Os02g0540700	209.621	48.5552	2.11026	0.000340672	0.00826474	plant U-box-containing protein 45, U-box protein 45	Similar to Arm repeat-containing protein
Os01g0168100	1993.43	1040.62	0.937777	0.000340868	0.00826474	-	KIP1-like domain containing protein
Os09g0272000	378.213	124.73	1.6005	0.000341512	0.00827242	-	Heavy metal transport/detoxification protein domain containing protein
Os05g0361900	1324.41	2698.1	-1.02656	0.000343985	0.00832438	-	Mitochondrial carrier protein domain containing protein
Os07g0683600	272.636	72.5797	1.90952	0.000345465	0.00834866	-	Similar to Osr40c1 protein
Os02g0176300	139.243	9.41062	3.88753	0.000345648	0.00834866	-	Hypothetical protein
Os01g0626900	1029.82	493.33	1.06173	0.000352677	0.0085103	-	Helix-loop-helix DNA-binding domain containing protein
Os04g0142400	216.751	37.6176	2.52666	0.000355152	0.00856187	-	Conserved hypothetical protein
Os03g0410700	267.086	720.695	-1.43209	0.000356235	0.00857981	-	Similar to binding / catalytic
Os01g0871500	1912.49	1025.14	0.899578	0.000359596	0.00865253	-	TGF-beta receptor, type I/II extracellular region family protein
Os08g0207500	358.708	109.655	1.71002	0.000363094	0.00871766	ZINC TRANSPORTER 4	Similar to Zinc transporter ZIP1 (Fragment)
Os07g0545300	1407.27	2838.54	-1.01222	0.0003631	0.00871766	-	Similar to Histone H2A
Os03g0313300	36.1206	0	7.55515	0.000363336	0.00871766	-	Poly(A) polymerase, central region domain containing protein
Os01g0833200	1102.75	535.628	1.04185	0.00036377	0.00871979	-	Similar to expressed protein
Os03g0266300	871.692	393.554	1.14736	0.000367936	0.00881131	17.9 KDA CLASS I HEAT SHOCK PROTEIN 1	Class I low-molecular-weight heat shock protein 17.9
Os06g0247000	63.6797	263.028	-2.04511	0.000369399	0.00883799	-	Similar to Avr9/Cf-9 rapidly elicited protein 231
Os08g0460000	32263.2	52366.3	-0.698751	0.000369867	0.00884082	GERMIN-LIKE PROTEIN 1	Similar to Germin-like protein 1 precursor
Os09g0376800	675.327	283.411	1.25256	0.000370403	0.0088453	-	Similar to Trehalose-6-phosphate synthase (Fragment)
Os01g0281000	1485.48	676.731	1.13422	0.000372483	0.008878	F-box protein 6	Cyclin-like F-box domain containing protein
Os07g0688700	789.65	352.803	1.1623	0.000372598	0.008878	-	Hypothetical protein
Os03g0323200	8095.12	3806.81	1.08847	0.000372841	0.008878	magnesium chelatase subunit ChlH, magnesium chelatase porphyrin-binding subunit, Magnesium chelatase (MgCh) H subuint	Similar to Magnesium-chelatase subunit H family protein, expressed
Os04g0433800	399.968	914.855	-1.19339	0.000373323	0.008878	RecQ like protein 4, Mediator 34_1	Similar to RECQ4A; ATP binding / ATP-dependent helicase/ helicase/ nucleic acid binding
Os03g0126700	242.694	56.3792	2.1056	0.000373526	0.008878	-	Similar to Barley stem rust resistance protein
Os07g0275100	232.37	663.808	-1.51442	0.000374405	0.00889053	-	Similar to predicted protein
Os02g0777100	1476.16	733.032	1.00994	0.000378285	0.0089685	-	DENN domain containing protein
Os01g0600900	142040	67489.6	1.07356	0.000378639	0.0089685	CHLOROPHYLL A/B BINDING PROTEIN 2R	Chlorophyll a-b binding protein 2, chloroplast precursor (LHCII type I CAB-2) (LHCP)
Os01g0159400	2738.8	1523.29	0.846324	0.00037888	0.0089685	-	Similar to Acyl-coenzyme A oxidase 4, peroxisomal (EC 1.3.3.6) (AOX 4) (Short- chain acyl-CoA oxidase) (SAOX) (AtCX4) (G6p) (AtG6)
Os10g0167200	88.9092	8.87288	3.32479	0.000379105	0.0089685	-	Similar to Cytochrome P450 family protein
Os05g0462700	614.214	1305.64	-1.08783	0.00038111	0.00900398	-	Similar to Histone H4
Os02g0141300	1250.78	609.771	1.03643	0.000381562	0.00900398	COLLAPSED ABNORMAL POLLEN1	Arabinokinase-Like Protein, Pollen developmen
Os09g0451400	413.081	922.164	-1.15839	0.000381672	0.00900398	AMINOCYCLOPROPANE-1-CARBOXYLIC ACID OXIDASE 1	ACC oxidase, Ethylene biosynthesi
Os09g0307300	85.0483	469.296	-2.46449	0.000383783	0.00904534	-	Targeting for Xklp2 family protein
Os06g0589500	566.308	1158.15	-1.03203	0.000384866	0.00906243	-	Conserved hypothetical protein
Os01g0627400	137.203	18.2686	2.90928	0.00038648	0.00909046	-	Similar to Cytochrome P450 monooxygenase CYP72A5 (Fragment)
Os08g0478000	506.099	180.022	1.49109	0.000386775	0.00909046	-	Similar to mucin-2
Os07g0613200	3606.72	6882.94	-0.93233	0.000388096	0.00911306	-	Similar to 60S ribosomal protein L27a-3
Os06g0160100	2574.2	5121.64	-0.992495	0.000389214	0.00912376	-	Similar to Histones H3 and H4 (ISS)
Os07g0416900	35.5584	0	7.53259	0.000389273	0.00912376	fatty acid desaturase 2-3, microsomal delta-12 fatty acid desaturase2-3	Similar to Omega-6 fatty acid desaturase, endoplasmic reticulum isozyme 2 (EC 1.14.19.-)
Os04g0468600	303.798	49.6473	2.61355	0.000391189	0.00915883	-	Hypothetical conserved gene
Os04g0692750	815.881	1584.46	-0.957548	0.000391493	0.00915883	ENDOSPERMLESS 1	SNF2 family chromatin-remodeling helicase, Syncytial endosperm developmen
Os12g0559200	222.503	799.898	-1.84606	0.000393426	0.00919555	LIPOXYGENASE 11	Lipoxygenase (EC 1.13.11.12)
Os04g0689700	175.799	459.901	-1.38739	0.000393914	0.00919848	-	RNA recognition motif, RNP-1 domain containing protein
Os08g0555200	1194.02	2245.23	-0.910952	0.000395628	0.0092272	-	Nonaspanin (TM9SF) family protein
Os01g0869900	2611.55	1448.16	0.850669	0.000395873	0.0092272	STRESS/ABA-ACTIVATED PROTEIN KINASE 4	Serine/threonine protein kinase, Hyperosmotic stress respons
Os03g0695425	644.679	1339.08	-1.05471	0.000396552	0.00923453	-	Conserved hypothetical protein
Os02g0833100	899.124	1803.7	-1.00419	0.00039833	0.0092674	FRD3-like protein 3	Similar to antiporter/ drug transporter
Os04g0616400	410.263	896.807	-1.12849	0.000403803	0.00938503	-	Similar to H0525G02.12 protein
Os02g0564000	793.478	336.728	1.23647	0.000404426	0.00938503	ZETA GLUTATHIONE S-TRANSFERASE 3	Similar to Glutathione S-transferase
Os01g0753100	899.341	419.097	1.10152	0.000404498	0.00938503	-	Alcohol dehydrogenase superfamily, zinc-containing protein
Os07g0298400	0	34.4327	-7.62923	0.00040528	0.00939455	-	Similar to AT.I.24-6 protein (Fragment)
Os09g0466400	138.45	396.662	-1.51891	0.000406482	0.0094138	zinc finger homeodomain class homeobox transcription factor 1	Zinc finger homeodomain (ZF-HD) class homeobox transcription factor, Rice morphogenesis, Modulation of leaf rollin
Os02g0532800	228.415	44.9071	2.34704	0.000407378	0.00941836	-	7TM GPCR, rhodopsin-like domain containing protein
Os08g0550500	370.872	807.945	-1.12341	0.000407423	0.00941836	-	Similar to Glutathione s-transferase (Fragment)
Os03g0162200	1194.78	2526.32	-1.08033	0.000408831	0.00944227	-	Similar to Histone H2A
Os01g0842200	1149.64	577.873	0.992362	0.000414808	0.00956615	-	Similar to Scarecrow-like 9 (Fragment)
Os06g0646100	354.335	814.509	-1.2007	0.00041495	0.00956615	-	Conserved hypothetical protein
Os05g0170800	1449.83	650.673	1.15591	0.000415484	0.00956975	SKIP interacting protein 10, SKIPa-interacting protein 10, SKIPa-interacting protein 10	ApaG domain containing protein
Os06g0729300	2130.04	1171.73	0.862242	0.000423134	0.00973707	ARGONAUTE 1D	Similar to AGO1 homologous protein
Os03g0257600	266.856	64.2445	2.05452	0.000424005	0.0097421	-	Hypothetical conserved gene
Os03g0595300	844.996	1856.5	-1.13558	0.000424122	0.0097421	-	Conserved hypothetical protein
Os11g0441500	860.799	287.826	1.58055	0.000425277	0.00975978	-	UDP-glucuronosyl/UDP-glucosyltransferase family protein
Os03g0294600	12.3725	103.846	-3.07116	0.000427654	0.00980545	-	Similar to Importin-beta1
Os02g0593600	89.7552	7.82726	3.51969	0.000430795	0.00986851	intracellular Ras-group-related LRR protein 2	Leucine-rich repeat, typical subtype containing protein
Os07g0277200	347.046	791.187	-1.18913	0.000431931	0.0098856	-	Conserved hypothetical protein
Os06g0598800	297.256	805.129	-1.43707	0.000432886	0.0098985	WAX CRYSTAL-SPARSE LEAF 1	Similar to Fatty acid elongase 1-like protein
Os07g0158300	2430.14	4480.29	-0.882511	0.000434082	0.0099169	-	Similar to RNA binding protein
Os12g0124700	102.229	332.921	-1.70303	0.000435511	0.00993863	CELL DIVISION CONTROL 45-1	CDC45-like protein family protein
Os04g0350300	614.871	1296.8	-1.07676	0.000435819	0.00993863	phragmoplast-associated kinesin-related protein 1, PAKRP1 homolog, SKIP interacting protein 18, SKIPa-interacting protein 18, SKIPa-interacting protein 18	Similar to SKIP interacting protein 18 (Fragment)
Os12g0176800	839.833	1570.08	-0.902671	0.00043838	0.00998136	-	Similar to Heterochromatin protein (Fragment)
Os05g0303000	3662.41	6299.42	-0.782378	0.000438481	0.00998136	HEAT SHOCK PROTEIN 70KD CHLOROPLAST PROTEIN 1	Similar to Chloroplast heat shock protein 70
Os07g0693500	1865.66	1007.54	0.888843	0.000443945	0.0100967	AMPD	Similar to AMP deaminase 2 (EC 3.5.4.6) (AMP deaminase isoform L). Splice isoform Ex1A-3
Os02g0102800	6.31376	111.633	-4.15204	0.000447702	0.010173	-	Pleckstrin homology-type domain containing protein
Os01g0605500	741.514	1492.5	-1.00925	0.000449643	0.0102079	KIN8A	Kinesin, motor region domain containing protein
Os02g0455400	249.956	67.3217	1.89235	0.000453368	0.0102833	-	Hypothetical conserved gene
Os08g0490900	5447.26	10325	-0.922531	0.000454993	0.0103109	-	Similar to Histone H2B.2
Os02g0689900	1014.06	301.986	1.74766	0.000467769	0.0105909	nitrate transporter 1.5A	TGF-beta receptor, type I/II extracellular region family protein
Os08g0478466	380.894	125.322	1.60379	0.000468699	0.0106025	-	Protein of unknown function DUF296 domain containing protein
Os05g0568100	176.896	34.9604	2.3388	0.000478137	0.0108063	IRON-SULFUR CLUSTER PROTEIN 5	Similar to Iron sulfur cluster assembly protein 1, mitochondrial precursor (Iron sulfur cluster scaffold protein 1)
Os08g0207000	1416.44	2588	-0.869565	0.000480291	0.0108453	-	Similar to 40S ribosomal protein S11
Os10g0137300	14.0091	128.517	-3.1948	0.00048239	0.010883	-	Similar to BLN1-1
Os02g0710700	165.163	453.005	-1.45606	0.000483233	0.0108923	-	Hypothetical conserved gene
Os07g0627000	2768.75	1550.05	0.836921	0.000486101	0.0109472	DISPROPORTIONATING ENZYME 1	Plastidial disproportionating enzyme1, alpha-1,4-D-glucanotransferase, Storage starch synthesis in rice endosper
Os03g0748200	252.001	610.692	-1.27737	0.00048752	0.0109694	-	Similar to Inhibitor of growth protein 3 (p47ING3 protein)
Os10g0512500	1088.16	2089.88	-0.941404	0.000488618	0.0109844	-	RNA-binding, CRM domain domain containing protein
Os09g0518000	63.1143	318.675	-2.33716	0.000489318	0.01099	-	Similar to indole-3-acetate beta-glucosyltransferase
Os02g0178100	632.59	146.319	2.11221	0.000489739	0.01099	B-box-containing protein 3, CCT domain-containing gene 5, CCT (CO, CO-LIKE and TOC1) domain protein 5, CCT domain protein 5	Similar to CONSTANS-like protein CO6
Os10g0522400	549.868	214.468	1.35831	0.000494601	0.0110799	F-box protein 560	Cyclin-like F-box domain containing protein
Os01g0191700	326.545	106.991	1.60972	0.00049462	0.0110799	phosphofructokinase 1	Similar to Pyrophosphate-fructose-6-phosphate 1-phosphotransferase-like protein (Pyrophosphate-dependent phosphofructo-1-kinase-like protein)
Os06g0712700	227.617	57.9592	1.97358	0.000496206	0.0111056	SUPERWOMAN 1	Transcription factor, Development of lodicules and stamen
Os07g0532500	27.1733	184.953	-2.76824	0.000497743	0.0111302	-	Ankyrin repeat containing protein
Os02g0745100	1849.14	624.849	1.56532	0.000499661	0.0111632	LOW SILICON RICE 1	Aquaporin NIP III subfamily protein, Aquaporin, Silicon influx transporter, Arsenic species (As) uptake, Arsenite efflux, Selenite (Se) uptake, Water transpor
Os05g0102300	129.966	396.155	-1.60721	0.00050246	0.0112158	-	HAT dimerisation domain containing protein
Os03g0327800	161.995	31.3057	2.37139	0.000503121	0.0112207	NAC DOMAIN-CONTAINING PROTEIN 58	NAC Family transcriptional activator, Abiotic stress response, Positive regulator of leaf senescenc
Os06g0214800	909.998	429.08	1.08452	0.000505234	0.0112491	GID1L2 family gene, gibberellin receptor GID1L2-like gene	Alpha/beta hydrolase fold-3 domain containing protein
Os01g0662300	8766.87	16130.9	-0.879683	0.000505281	0.0112491	RIBOSOMAL PROTEIN L12-2	Similar to Isoform 2 of 50S ribosomal protein L12, chloroplastic
Os08g0111200	355.202	100.805	1.81712	0.000505803	0.0112508	-	Beta-glucosidase, GBA2 type domain containing protein
Os02g0267000	913.332	1782.45	-0.964552	0.000506459	0.0112555	-	Similar to Signal peptidase I (EC 3.4.21.89) (Leader peptidase I)
Os12g0507000	655.856	254.314	1.36684	0.000506965	0.0112569	-	Similar to Molybdopterin biosynthesis CNX2 protein (Molybdenum cofactor biosynthesis enzyme CNX2)
Os10g0147200	138.196	412.204	-1.57647	0.000509202	0.0112966	-	Similar to Thaumatin-like protein
Os09g0325700	121.888	16.7101	2.86717	0.000510026	0.011305	PROTEIN PHOSPHATASE 2C-1	Protein phosphatase 2C, Abiotic stress response, Early panicle developmen
Os02g0541300	65.1335	3.13024	4.37831	0.000511001	0.0113167	-	Hypothetical conserved gene
Os03g0189400	215.655	44.9187	2.26362	0.000512147	0.0113321	-	Similar to Alcohol dehydrogenase ADH
Os10g0547500	1324.38	633.883	1.06302	0.000513561	0.0113535	LOW SILICON RICE 3	Divalent ion symporter domain containing protein
Os04g0661100	36.2502	0	7.56099	0.000515157	0.0113709	-	Similar to H0112G12.8 protein
Os11g0102200	6.16073	86.7371	-3.81639	0.000515247	0.0113709	PHOT1B	Similar to NPH1-1
Os01g0855000	3516.09	1897.91	0.889562	0.000516194	0.0113819	-	Similar to Glycerol-3-phosphate acyltransferase 6 (EC 2.3.1.15) (AtGPAT6)
Os06g0566500	791.8	362.837	1.12584	0.000517655	0.0114042	-	Hypothetical conserved gene
Os04g0448900	1445.5	690.818	1.06518	0.000521689	0.0114831	ZEAXANTHIN EPOXIDASE 1	Similar to Zeaxanthin epoxidase
Os01g0962700	1593.67	658.1	1.27599	0.000522858	0.0114988	class III peroxidase 20	Similar to Peroxidase 12 precursor (EC 1.11.1.7) (Atperox P12) (PRXR6) (ATP4a)
Os09g0433600	701.598	1700.84	-1.27733	0.000524673	0.0115287	-	Similar to Histone H4
Os10g0516900	129.476	19.3208	2.74427	0.000526981	0.0115694	-	Conserved hypothetical protein
Os07g0408500	467.628	1043.09	-1.15758	0.000527606	0.01157	-	Similar to Rac GTPase activating protein 3 (Fragment)
Os01g0966200	759.419	1572.52	-1.0499	0.000527922	0.01157	-	Protein of unknown function YGGT family protein
Os03g0737000	16880.9	10490.1	0.686368	0.000528987	0.0115833	cystathionine b-synthase domain containing protein OsCBSX4, CBS domain containing protein OsCBSX4	Cystathionine beta-synthase, core domain containing protein
Os01g0905700	1449.44	674.671	1.10327	0.000532036	0.0116399	-	Zinc finger, RING/FYVE/PHD-type domain containing protein
Os12g0611100	259.929	51.7252	2.32934	0.000533198	0.011646	RECEPTOR-LIKE CYTOPLASMIC KINASE 373	Similar to serine/threonine-protein kinase receptor
Os04g0182800	581.177	232.781	1.31983	0.00053323	0.011646	ETFB	Similar to Electron transfer flavoprotein beta-subunit-like
Os01g0976300	189.582	20.9075	3.18113	0.000538077	0.0117417	-	Heavy metal transport/detoxification protein domain containing protein
Os02g0187700	129.325	430.363	-1.73446	0.000539711	0.0117642	-	Similar to Myb-related protein B (B-Myb) (Myb-related protein 1) (XMYB1)
Os08g0504700	2204.31	1119.5	0.977488	0.00054004	0.0117642	STRESS ASSOCIATED PROTEIN GENE 11	Gibberellin-induced A20/AN1 zinc-finger protein, Negative regulation of GA (gibberellin) -mediated cell elongatio
Os06g0123000	30.9833	159.189	-2.35994	0.000545907	0.0118766	-	Conserved hypothetical protein
Os08g0276100	1444.67	3270.12	-1.17858	0.000546429	0.0118766	-	Similar to NDF1 (NDH-DEPENDENT CYCLIC ELECTRON FLOW 1)
Os01g0724450	33.7177	0	7.45586	0.000546606	0.0118766	-	Hypothetical gene
Os03g0692100	3.75787	63.6538	-4.07949	0.000548653	0.0119073	CLV3/ESR-related 305, CLAVATA3/ENDOSPERM SURROUNDING REGION (ESR)-related (CLE) protein 305	Hypothetical conserved gene
Os01g0233100	198.245	541.605	-1.44968	0.000549001	0.0119073	-	Similar to Cyclin-A1-2
Os01g0109432	34.4074	0	7.48488	0.000549432	0.0119073	-	Hypothetical gene
Os01g0847100	72.1901	3.13687	4.52502	0.000551066	0.0119287	-	Conserved hypothetical protein
Os05g0179800	748.183	331.94	1.17235	0.000551361	0.0119287	-	Similar to BRI1-KD interacting protein 128 (Fragment)
Os01g0894700	816.718	1648.34	-1.01322	0.000557114	0.0120429	-	Trigger factor, ribosome-binding, bacterial domain containing protein
Os07g0593000	262.891	66.8487	1.97542	0.000557771	0.0120468	-	C2H2 transcription factor, Leaf developmen
Os11g0302500	810.25	1557.52	-0.94296	0.000558262	0.0120471	-	Similar to cycloeucalenol cycloisomerase
Os01g0276600	1206.93	616.453	0.969336	0.000558873	0.0120501	RING Finger Protein	Zinc finger, RING/FYVE/PHD-type domain containing protein
Os06g0127000	1717.48	942.702	0.865421	0.000562875	0.0121248	PEROXIN 11-5	Peroxisomal biogenesis factor 11 family protein
Os04g0127300	474.658	992.651	-1.06455	0.000563298	0.0121248	Subtilisin 38, SUBTILISIN 38	Peptidase S8 and S53, subtilisin, kexin, sedolisin domain containing protein
Os01g0231000	5103.47	3023.98	0.755023	0.000565585	0.0121637	IAA3	Similar to Auxin-responsive protein (Aux/IAA) (Fragment)
Os11g0271100	81.3935	268.835	-1.72392	0.000569407	0.0122311	MAP kinase 16	Similar to Blast and wounding induced mitogen-activated protein kinase
Os04g0689300	6.31376	103.864	-4.04806	0.000569688	0.0122311	-	PLC-like phosphodiesterase, TIM beta/alpha-barrel domain domain containing protein
Os07g0173200	4856.4	2864.77	0.761463	0.000575318	0.0123415	-	Hypothetical conserved gene
Os03g0116800	193.362	38.6533	2.32283	0.000576723	0.0123612	Os_F0716	Similar to F-box protein
Os04g0337500	240.375	855.829	-1.83183	0.000577837	0.0123746	-	Aldo/keto reductase family protein
Os03g0784800	162.326	459.193	-1.50061	0.000580556	0.0124187	-	Homo sapiens protein involved in sexual development, complete cds
Os06g0154200	1281.05	594.206	1.10823	0.000580879	0.0124187	DWARF BUNKETSUWAITO TILLERING	F-box component of the SKP-Cullin-F box (SCF) E3 ubiquitin ligase complex, Strigolactone (SL) signal perceptio
Os09g0557900	363.486	884.867	-1.28351	0.000581662	0.012425	EARLY NODULIN LIKE PROTEIN 21	Similar to Protein phosphatase 2C gamma isoform (EC 3.1.3.16) (PP2C-gamma) (Protein phosphatase magnesium-dependent 1 gamma) (Protein phosphatase 1C) (Fibroblast growth factor inducible protein 13) (FIN13)
Os07g0198300	1032.39	503.696	1.03527	0.000585274	0.0124916	GPI-anchored non-specific lipid transfer protein 19, type G nsLTP 19, type G non-specific lipid transfer protein 19	Bifunctional inhibitor/plant lipid transfer protein/seed storage domain containing protein
Os09g0500151	35.0461	0	7.5113	0.000586795	0.0125135	-	Hypothetical genes
Os07g0541400	80.8834	7.31108	3.46804	0.000611501	0.0130294	CRK6	Similar to Receptor protein kinase
Os08g0386700	391.276	917.823	-1.22983	0.000612358	0.0130367	-	Similar to Avr9 elicitor response protein-like
Os06g0110000	1346.14	500.956	1.4261	0.00061337	0.0130402	ENT-KAURENE OXIDASE	Similar to DWARF3 (Fragment)
Os05g0203800	139.475	22.954	2.60317	0.000613554	0.0130402	MADS BOX GENE 58	Similar to MADS box protein
Os09g0128400	1513.64	734.162	1.04388	0.000615704	0.0130749	-	Conserved hypothetical protein
Os06g0711900	476.915	1042.18	-1.12755	0.000616749	0.0130861	GPI-anchored non-specific lipid transfer protein 24, type G nsLTP 24, type G non-specific lipid transfer protein 24	Bifunctional inhibitor/plant lipid transfer protein/seed storage domain containing protein
Os11g0700500	1057.48	297.321	1.83059	0.000620477	0.0131542	MYBAS1	Similar to Snapdragon myb protein 305 homolog
Os02g0770800	533.914	188.535	1.50178	0.000626653	0.013274	OsNIA1, OsNia1	Similar to Nitrate reductase [NAD(P)H] (EC 1.7.1.2)
Os03g0422900	0	31.8269	-7.51569	0.000631233	0.0133599	-	Similar to NB-ARC domain containing protein, expressed
Os07g0606800	1162.83	2065.08	-0.828572	0.00063427	0.0134129	-	Alpha/beta hydrolase fold-3 domain containing protein
Os04g0392300	32.9005	0	7.42079	0.000636567	0.0134503	OsSTA122	Hypothetical conserved gene
Os08g0163400	717.724	306.989	1.22539	0.000638324	0.0134689	SIGMA FACTOR A	RNA polymerase sigma-70 domain containing protein
Os05g0460200	5082.45	2761.44	0.880108	0.000638511	0.0134689	UBIQUITIN-CONJUGATING ENZYME 12	Similar to Ubiquitin carrier protein
Os08g0560000	110.562	11.9932	3.20428	0.000642752	0.0135456	GIBBERELLIN 20-OXIDASE 7	Similar to gibberellin 20 oxidase 2
Os01g0767600	474.922	178.54	1.41163	0.000643218	0.0135456	-	Conserved hypothetical protein
Os11g0216900	1612.23	875.916	0.880155	0.000645459	0.0135815	Fe-deficiency-induced protein 2	Similar to IDI2
Os06g0647400	3169.78	1673.51	0.921514	0.000648092	0.0136255	Lysosomal Pro-x Carboxypeptidase 2, LYSOSOMAL PRO-X CARBOXYPEPTIDASE 2	Similar to Lysosomal Pro-X carboxypeptidase
Os07g0660400	325.574	720.451	-1.14601	0.000650829	0.0136717	-	Similar to pseudouridine synthase family protein
Os06g0314100	11.8103	99.1237	-3.06911	0.000659164	0.0138221	-	Conserved hypothetical protein
Os08g0520850	223.73	532.989	-1.25243	0.000659431	0.0138221	-	Similar to chaperone protein dnaJ-related
Os07g0256300	4.80573	74.0768	-3.95265	0.000660013	0.0138221	-	Conserved hypothetical protein
Os04g0407850	167.924	30.2966	2.47059	0.000660173	0.0138221	-	Similar to H0321H01.4 protein
Os02g0736400	2690.16	1547.83	0.797441	0.000663077	0.0138715	dihydroorotate dehydrogenase 1	Aldolase-type TIM barrel domain containing protein
Os01g0188100	1077.9	534.061	1.01309	0.000666803	0.0139379	-	Isopenicillin N synthase family protein
Os04g0404800	1891.61	690.119	1.45472	0.00067583	0.0141149	-	Similar to H0502B11.5 protein
Os08g0197300	1.38051	52.6929	-5.23654	0.000677685	0.014142	F-box protein 423	F-box domain, cyclin-like domain containing protein
Os04g0670200	3195.67	1869.59	0.773377	0.00068049	0.0141888	-	Similar to Oryzain beta chain precursor (EC 3.4.22.-)
Os04g0553300	74.7216	253.201	-1.76078	0.000683257	0.0142348	-	Similar to OSIGBa0143N19.8 protein
Os07g0585000	3179.69	1853.63	0.778558	0.000686901	0.014299	-	C2 calcium-dependent membrane targeting domain containing protein
Os02g0218700	32.4403	0	7.40046	0.000688912	0.014329	ALLENE OXIDE SYNTHASE 3	Allene oxide synthase (CYP74A3), Fatty acid 9-/13-hydroperoxide lyase (CYP74C), Biosynthesis of jasmonic acid (JA), Plant defens
Os05g0189425	0	31.3057	-7.49187	0.000691321	0.0143673	-	Conserved hypothetical protein
Os03g0567100	538.978	1066.53	-0.984597	0.000694628	0.0144242	-	Conserved hypothetical protein
Os10g0422075	481.917	148.348	1.6998	0.000698709	0.0144971	-	Similar to Viral A-type inclusion protein repeat containing protein, expressed
Os10g0576600	1075.09	491.527	1.12905	0.000699524	0.0145021	-	Tetratricopeptide-like helical domain containing protein
Os03g0818700	32.1587	0	7.38769	0.000704731	0.0145981	-	Similar to MYB transcription factor
Os05g0585400	833.267	1667.74	-1.00097	0.000705411	0.0146002	-	Similar to Protein ABIL1
Os08g0543000	35.1736	0	7.51646	0.000708047	0.0146428	-	Conserved hypothetical protein
Os05g0443900	575.176	238.608	1.26938	0.000710326	0.014678	b-ZIP TRANSCRIPTION FACTOR 41	Similar to Basic leucine zipper protein (Liguleless2)
Os02g0531600	109.768	15.1317	2.85848	0.000712219	0.0147051	RICE TERMINAL FLOWER 1/CENTRORADIALIS HOMOLOG 2	TFL1/CEN ortholog, Phosphatidylethanolamine-binding protein, PEBP family protein, Control of the phase transition of meristem, Control of flowering tim
Os01g0729900	633.618	273.556	1.2119	0.000718776	0.0148283	-	Conserved hypothetical protein
Os08g0241600	1967.47	1062.08	0.8895	0.000719398	0.0148291	-	Similar to apospory-associated protein C
Os03g0132800	991.581	493.31	1.0073	0.000721442	0.0148591	RECEPTOR-LIKE CYTOPLASMIC KINASE 98	Similar to protein kinase-like protein [Oryza sativa (japonica cultivar-group)]
Os05g0541700	560.071	238.547	1.23143	0.000723356	0.014877	-	Protein of unknown function DUF1639 domain containing protein
Os04g0538400	803.385	290.936	1.46548	0.000723486	0.014877	-	Similar to Nodulin 21 (N-21)
Os10g0401000	520.574	218.707	1.25116	0.000725488	0.0149061	-	Conserved hypothetical protein
Os02g0735700	952.543	464.123	1.03731	0.000731959	0.0150268	-	Similar to ankyrin repeat family protein
Os08g0128200	393.805	131.48	1.58266	0.000734817	0.0150733	-	Protein of unknown function DUF3537 domain containing protein
Os06g0319800	234.01	620.356	-1.40612	0.000737394	0.0151026	-	Similar to ABC-type Co2+ transport system, permease component
Os03g0288900	395.495	896.535	-1.18042	0.000737439	0.0151026	-	Hypothetical protein
Os08g0357300	813.167	382.14	1.08939	0.000738691	0.015116	b-ZIP TRANSCRIPTION FACTOR 65	Conserved hypothetical protein
Os05g0506200	1727.15	908.236	0.927162	0.000740135	0.0151333	-	KOW domain containing protein
Os07g0185700	220.073	57.9526	1.92492	0.000740974	0.0151382	-	Conserved hypothetical protein
Os08g0112300	148.6	27.1282	2.45353	0.000744985	0.0152079	-	Transferase domain containing protein
Os08g0417100	321.053	84.0998	1.93282	0.00074631	0.0152105	-	Similar to cDNA, clone: J100014C05, full insert sequence
Os01g0796400	791.695	302.406	1.38846	0.000746314	0.0152105	-	NAD(P)-binding domain containing protein
Os01g0978500	381.078	131.551	1.53468	0.0007476	0.0152245	-	Conserved hypothetical protein
Os10g0197101	33.6146	0	7.45112	0.00075123	0.0152842	-	Similar to HAT family dimerisation domain containing protein
Os08g0398000	356.426	123.716	1.52641	0.000751744	0.0152842	ABC TRANSPORTER A FAMILY MEMBER 3	ABC transporter-like domain containing protein
Os04g0654600	455.695	941.234	-1.0463	0.00075361	0.0153099	RECEPTOR-LIKE CYTOPLASMIC KINASE 167	Protein kinase, core domain containing protein
Os04g0445700	1957.17	3475.89	-0.828539	0.000756412	0.0153545	-	Similar to OSIGBa0140O07.8 protein
Os04g0401100	5.52203	99.7808	-4.16737	0.000758724	0.0153891	-	Similar to OSIGBa0113L04.8 protein
Os12g0432600	32.4902	0	7.40217	0.000761955	0.0154422	-	Zinc finger, RING/FYVE/PHD-type domain containing protein
Os07g0621800	222.3	49.624	2.16354	0.000762602	0.015443	-	Alcohol dehydrogenase superfamily, zinc-containing protein
Os06g0606700	925.977	410.952	1.17197	0.000766632	0.0155122	-	Tetratricopeptide-like helical domain containing protein
Os07g0614100	127.128	21.92	2.53608	0.000767848	0.0155244	20S proteasome alpha2 subunit	Alpha 1-2 subunit of 20S proteasome
Os07g0613000	355.435	124.207	1.51691	0.000768518	0.0155255	-	RelA/SpoT protein domain containing protein
Os01g0844300	300.753	96.5412	1.6393	0.000769625	0.0155355	FK506 binding protein 20-1b	Similar to Peptidylprolyl isomerase
Os06g0554600	339.174	102.365	1.72833	0.000771378	0.0155585	-	Conserved hypothetical protein
Os12g0257400	31.6475	0	7.36461	0.000773272	0.0155843	-	Similar to Endochitinase A2
Os05g0445900	281.374	636.894	-1.17875	0.000774031	0.0155871	REPRESSOR OF SILENCING 1c	5-methylcytosine DNA glycosylase/lyase, Demethylation of retrotransposon Tos17, Promotion of Tos17 transposition, Seed developmen
Os06g0503400	3554.21	1959.29	0.859249	0.000776525	0.0156249	-	Reticulon family protein
Os08g0524800	1253.41	638.411	0.97321	0.000789124	0.0158659	basic helix-loop-helix protein 091	Similar to TA1 protein (Fragment)
Os03g0105600	471.157	1134.15	-1.26738	0.000795718	0.0159826	BETA-TUBULIN 2	Tubulin beta-1 chain (Beta-1 tubulin)
Os12g0481000	0	30.2767	-7.44364	0.000796193	0.0159826	-	Protein of unknown function DUF247, plant domain containing protein
Os02g0610500	2259.49	1298.17	0.799491	0.000800391	0.0160541	CONSTANS-like gene 4, B-box-containing protein 5, CCT domain-containing gene 6, CCT (CO, CO-LIKE and TOC1) domain protein 6, CCT domain protein 6	CO-like protein containing two B-box zinc finger domains and one CCT domain, Constitutive flowering represso
Os02g0167300	2083	3670.3	-0.817269	0.000801248	0.0160586	BETA-TUBULIN 5	Tubulin beta-3 chain (Beta-3 tubulin)
Os10g0413700	60.4829	3.12858	4.2724	0.000805682	0.0161295	NAC DOMAIN-CONTAINING PROTEIN 118	No apical meristem (NAM) protein domain containing protein
Os04g0321800	436.214	161.868	1.43029	0.000806063	0.0161295	protein phosphatase 2C38, protein phosphatase 2C 38, protein phosphatase 63	Similar to OSIGBa0097I24.2 protein
Os11g0701500	120.736	16.1956	2.89846	0.000810027	0.0161961	-	Similar to Class III chitinase homologu
Os01g0290700	1219.11	631.679	0.948533	0.00081576	0.0162978	MULTIDRUG RESISTANCE 4	Similar to CjMDR1
Os02g0184300	2193.71	1097.11	0.999647	0.000818932	0.0163407	-	Hypothetical protein
Os03g0323600	431.337	129.531	1.73574	0.0008192	0.0163407	DnaJ domain protein C29	Similar to DnaJ domain containing protein, expressed
Os09g0494200	1421.93	2514.77	-0.822616	0.000821965	0.016383	BRITTLE CULM 15	Membrane-associated chitinase-like protein, Cellulose biosynthesi
Os02g0649900	198.013	49.6008	1.9971	0.000829071	0.0165116	YELLOW STRIP-LIKE GENE 2	Metal-nicotianamine (NA) transporter, Fe and Mn transport to the endosper
Os05g0565000	649.422	1506.85	-1.21408	0.000830463	0.0165263	RIBOSOMAL PROTEIN L18A	Similar to 60S ribosomal protein L18a-1
Os02g0215200	149.166	25.5846	2.544	0.000832357	0.016551	CLASS-1 TYPE HISTONE DEACETYLASE 2	Class-I type histone deacetylase, Vegetative growt
Os03g0360700	1561.85	844.142	0.887744	0.000835101	0.0165668	peptide methionine sulfoxidereductase 1, Methionine sulfoxide reductase B5	Similar to Protein-methionine-S-oxide reductase, PilB family
Os08g0526400	366.099	80.9895	2.17664	0.000835499	0.0165668	-	Defence response, Rin4 domain containing protein
Os07g0112000	31.2383	0	7.34577	0.000835726	0.0165668	-	Dimethylaniline monooxygenase-like protein
Os12g0443500	1839.41	3090.16	-0.748449	0.000835768	0.0165668	UGD4	Similar to UDP-glucose 6-dehydrogenase (EC 1.1.1.22) (UDP-Glc dehydrogenase) (UDP-GlcDH) (UDPGDH)
Os05g0497150	415.095	879.373	-1.08321	0.000838801	0.0166139	structural maintenance of chromosomes protein 4	Hypothetical conserved gene
Os08g0409100	566.355	232.874	1.28214	0.000843587	0.0166885	TREHALOSE-6-PHOSPHATE PHOSHPHATASE 6	Trehalose-6-phosphate phosphatase
Os03g0597200	1396.01	2485.1	-0.832	0.000843884	0.0166885	young seedling albino	Pentatricopeptide repeat protein, Chloroplast developmen
Os05g0467700	294.695	82.4236	1.83804	0.000848727	0.0167711	-	Protein of unknown function DUF1618 domain containing protein
Os06g0686600	1125.57	558.519	1.01086	0.000850964	0.0168022	-	Protein of unknown function DUF3511 domain containing protein
Os05g0137400	4719.88	2411.09	0.969066	0.000852121	0.016812	Aspartic acid protease 1, aspartic proteinase	Similar to Aspartic protease precursor
Os04g0687900	2208	1224.16	0.85101	0.000853051	0.0168172	tubby-like protein 3, tubby-like protein 7, F-box protein 240	Similar to T24D18.17 protein (Tubby-like protein TULP8)
Os07g0413800	7.77078	134.829	-4.12292	0.000854184	0.0168264	-	Conserved hypothetical protein
Os08g0547900	908.832	271.7	1.74206	0.000858618	0.0169006	-	Similar to Flavonoid 3-monooxygenase
Os10g0577500	65.4927	385.195	-2.55647	0.000859476	0.0169044	XYLOGLUCAN ENDOTRANSGLUCOSYDASE/HYDROLASE 25	Concanavalin A-like lectin/glucanase, subgroup domain containing protein
Os02g0260700	1428.28	758.535	0.91305	0.000865038	0.0170005	-	Similar to GAMYB-binding protein (Fragment)
Os06g0119100	194.279	492.789	-1.34329	0.000869706	0.0170677	-	Protein of unknown function DUF594 family protein
Os05g0209500	406.965	153.46	1.4069	0.000869801	0.0170677	-	Conserved hypothetical protein
Os03g0579900	32.0811	0	7.38383	0.000871427	0.0170863	-	Similar to NB-ARC domain containing protein
Os06g0568200	683.099	306.961	1.15394	0.000872836	0.0170921	Vacuolar H-ATPase B subunit, vacuolar-ATPase subunit B, vacuolar H+-ATPase B subunit, V-ATPase B, Vacuolar ATPase B subunit	Vacuolar ATPase B subunit
Os08g0417000	2213.25	1205.55	0.876475	0.000873074	0.0170921	-	2OG-Fe(II) oxygenase domain containing protein
Os07g0117400	0	30.821	-7.46932	0.000877001	0.0171557	-	NB-ARC domain containing protein
Os06g0301500	947.206	1761.53	-0.894942	0.000879175	0.017185	-	Hypothetical protein
Os03g0249700	505.438	208.833	1.27518	0.000882032	0.0172275	-	Conserved hypothetical protein
Os01g0153300	2743.98	5143.71	-0.906527	0.000883671	0.0172462	H2B.5	Similar to Histone H2B.1
Os11g0106400	153.507	27.163	2.49864	0.000884431	0.0172467	-	Similar to Ubiquitin-activating enzyme E1 2
Os01g0332100	941.95	391.154	1.26785	0.000885676	0.0172467	NEUTRAL/ALKALINE INVERTASE 2	Similar to Neutral invertase-like protein (Fragment)
Os03g0191000	1371.57	716.811	0.936135	0.000886646	0.0172467	-	Similar to CG-1 protein (Fragment)
Os01g0915900	175.824	40.7246	2.11008	0.000887003	0.0172467	-	Conserved hypothetical protein
ENSRNA049475843	56.5454	3.1319	4.17407	0.000887103	0.0172467	MIR169_2	microRNA MIR169_2
Os02g0799600	146.402	30.2767	2.27369	0.000891353	0.017316	-	Conserved hypothetical protein
Os09g0453400	559.019	244.823	1.19113	0.000892561	0.0173262	Type I Signal Peptidase 6, TYPE I SIGNAL PEPTIDASE 6	Peptidase S26A, signal peptidase I family protein
Os03g0115200	3892.66	2080.48	0.903868	0.000896545	0.0173766	-	Similar to Partner of Nob1; Pno1p; Yor145cp like KH domain containing protein, transcripts identified by EST
Os06g0661000	34.2533	0	7.47819	0.000896568	0.0173766	-	Zinc finger, CCHC-type domain containing protein
Os11g0123066	0.920338	45.913	-5.61969	0.000897214	0.0173766	-	Conserved hypothetical protein
Os04g0690100	399.484	896.563	-1.16596	0.000898391	0.0173861	-	Zinc finger, C2H2-type domain containing protein
Os10g0580500	32.9781	0	7.42452	0.000900711	0.0174177	-	Essential protein Yae1, N-terminal domain containing protein
Os07g0680000	189.529	43.8632	2.11159	0.000901477	0.0174192	VSR3, OsVSR3	Similar to Vacuolar sorting receptor 1 precursor (AtVSR1) (Epidermal growth factor receptor-like protein 1) (AtELP1) (AtELP) (BP80-like protein b) (AtBP80b) (Spot 3 protein)
Os08g0124100	84.9452	7.30113	3.5397	0.000902617	0.0174279	-	Concanavalin A-like lectin/glucanase, subgroup domain containing protein
Os04g0650300	380.719	816.41	-1.10029	0.000904119	0.0174436	glycosyltransferase family GT43 member I	Similar to H0212B02.9 protein
Os03g0637600	113.245	412.703	-1.86584	0.000911476	0.0175721	-	Leucine-rich repeat, plant specific containing protein
Os02g0160400	0	29.7638	-7.41898	0.000913262	0.0175932	-	Similar to Monosaccharide transporter 3
Os01g0198100	236.817	67.8562	1.80304	0.000914535	0.0176043	-	RNA-dependent RNA polymerase, eukaryotic-type domain containing protein
Os09g0332600	332.601	110.646	1.58762	0.000915679	0.0176048	-	Hypothetical protein
Os11g0505300	664.672	238.182	1.48061	0.000915953	0.0176048	sulfotransferase 1, RSV (Rice stripe virus) resistance quantitative trait locus on chromosome 11	Sulfotransferase, Resistance to rice stripe viru
Os04g0517000	1556.64	3008.58	-0.950623	0.000920869	0.0176859	-	Similar to OSIGBa0145M07.3 protein
Os01g0382400	562.727	165.094	1.7692	0.000929511	0.0178383	PATHOGENESIS-RELATED GENE 1-12	Similar to Pathogenesis-related protein PRB1-2 precursor
Os06g0208200	32.2362	182.568	-2.5	0.000931883	0.0178703	-	Conserved hypothetical protein
Os03g0387800	500.371	197.306	1.34236	0.000933428	0.0178863	-	Similar to mRNA, clone: RTFL01-43-H20
Os11g0297000	388.975	859.983	-1.14443	0.00093555	0.0179103	-	Conserved hypothetical protein
Os01g0598600	2529.14	1475.17	0.777799	0.000937899	0.0179103	-	Peptidase A1 domain containing protein
Os07g0163500	1391.87	2570.97	-0.885316	0.000938719	0.0179103	WHITE PANICLE 1	Val-tRNA synthetase, Regulation of chloroplast ribosome biogenesis, Early chloroplast developmen
Os04g0574500	3.34871	58.9551	-4.14357	0.000939024	0.0179103	GROWTH-REGULATING FACTOR 12	Similar to Growth-regulating factor 12
Os05g0182600	399.535	139.93	1.51383	0.000939065	0.0179103	SSRP1-B	Similar to SSRP1 protein
Os11g0630501	0	29.7671	-7.41913	0.000939573	0.0179103	-	Similar to BTB/POZ domain containing protein
Os06g0650600	708.391	242.902	1.54426	0.00093963	0.0179103	-	Nonaspanin (TM9SF) family protein
Os09g0292900	31.3159	0	7.34975	0.000940891	0.0179138	inhibitor for brown furrows1, F-box protein 310	Galactose oxidase, central domain containing protein
Os10g0561800	435.287	147.787	1.55833	0.000941618	0.0179138	HOMEOBOX GENE 1	Similar to homeodomain leucine zipper protein hox1
Os03g0833100	417.504	903.281	-1.11321	0.000941939	0.0179138	-	Similar to Tasselseed2 protein (Fragment)
Os05g0122800	3225.56	1809.65	0.833858	0.000946195	0.0179704	TETRASPANIN 7	Tetraspanin domain containing protein
Os09g0265800	260.568	665.34	-1.35234	0.000946332	0.0179704	-	HGWP repeat domain containing protein
Os03g0790900	1955.99	865.429	1.1764	0.000947741	0.0179716	Indole-3-acetaldehyde oxidase 3	Similar to Aldehyde oxidase-2
Os10g0163250	401.246	843.445	-1.07158	0.000947819	0.0179716	-	Hypothetical conserved gene
Os09g0545300	154.121	31.8534	2.27461	0.000952112	0.0180395	SMALL AUXIN-UP RNA 39	SAUR family protein, Negative regulator of auxin synthesis and transpor
Os02g0697700	563.187	245.888	1.19563	0.000956255	0.0181045	-	Conserved hypothetical protein
Os08g0364900	574.721	139.003	2.04786	0.000962732	0.0182006	-	Similar to Pirin-like protein
Os02g0644400	111.168	3.64974	4.92806	0.000962994	0.0182006	-	Similar to Kinesin heavy chain (Fragment)
Os11g0614500	206.04	512.73	-1.31546	0.000963488	0.0182006	Patatin-related phospholipase A II iota	Similar to Patatin-like protein
Os02g0137200	7643.39	13834.6	-0.855992	0.000965122	0.0182178	-	Similar to 50S ribosomal protein L3-1, chloroplast precursor
Os09g0426000	142.544	26.6187	2.42118	0.000972743	0.0183261	USUALLY MULTIPLE ACIDS MOVE IN AND OUT TRANSPORTER 13	Protein of unknown function DUF6, transmembrane domain containing protein
Os01g0688900	0	29.7704	-7.41929	0.000974116	0.0183261	-	Similar to HSP70B (heat shock protein 70B); ATP binding
Os07g0645900	0	29.2311	-7.39293	0.000974176	0.0183261	-	Protein of unknown function DUF1677, Oryza sativa domain containing protein
Os05g0541750	691.207	1436.96	-1.05586	0.000974346	0.0183261	arabinogalactan peptide 3	Hypothetical gene
Os01g0958200	29.6028	263.459	-3.15317	0.000974476	0.0183261	-	Curculin-like (mannose-binding) lectin domain containing protein
Os03g0654400	667.87	303.846	1.13629	0.00097759	0.018371	cationic amino acid transporter 4, MEU22 homolog	Similar to Cationic amino acid transporter-like protein
Os02g0669000	630.291	1234.2	-0.969485	0.000978369	0.018372	GDSL ESTERASE/LIPASE PROTEIN 42	Lipase, GDSL domain containing protein
Os06g0650700	35.5605	0	7.53336	0.000989466	0.0185577	-	Conserved hypothetical protein
Os06g0593800	459.066	181.697	1.33718	0.000989722	0.0185577	-	UDP-glucuronosyl/UDP-glucosyltransferase family protein
Os05g0439100	1144.48	505.502	1.17901	0.000991665	0.0185803	-	Similar to Transcription factor MYC7E (Fragment)
Os07g0168000	2566.09	4221.94	-0.718361	0.000994193	0.0186139	PNP1	Similar to Polyribonucleotide phophorylase (Fragment)
Os01g0701900	354.438	126.866	1.48236	0.000996562	0.0186445	SPO20 homolog, Sec14-nodulin domain protein 5, Sec14-nodulin domain-containing protein 5	Similar to Phosphatidylinositol transfer-like protein III
Os04g0293100	62.551	307.067	-2.29706	0.00100123	0.018718	-	Hypothetical protein
Os10g0521400	30.42	0	7.30734	0.00100387	0.0187535	-	Alpha/beta hydrolase fold-1 domain containing protein
Os04g0346800	214.936	59.516	1.8525	0.00100637	0.0187863	-	Similar to OSIGBa0111I14.3 protein
Os04g0640700	2003.74	3367.09	-0.748774	0.00100749	0.0187934	-	Similar to Alpha-L-arabinofuranosidase/beta-D-xylosidase isoenzyme ARA-I
Os04g0504200	202.132	568.655	-1.49191	0.00100878	0.0188035	-	Conserved hypothetical protein
Os01g0971500	2395.09	1393.61	0.781279	0.00102007	0.019	-	Similar to Cytochrome b5
Os08g0515700	423.127	1065.01	-1.33162	0.00102619	0.0191	-	Protein of unknown function DUF547 domain containing protein
Os09g0555150	47.5493	275.368	-2.5325	0.00102887	0.0191358	-	Sulfotransferase family protein
Os03g0118600	1079.69	2044.16	-0.920941	0.00103066	0.0191427	-	Similar to Dihydrodipicolinate reductase-like protein
Os07g0527800	55.7261	1.56346	5.15404	0.00103076	0.0191427	-	Ankyrin repeat domain containing protein
Os02g0116400	0	29.2443	-7.39357	0.00103267	0.0191643	YELLOW STRIP-LIKE GENE 8	Oligopeptide transporter OPT superfamily protein
Os04g0388700	1047.13	500.204	1.06595	0.0010387	0.019262	-	Similar to OSIGBa0096P03.3 protein
Os12g0503000	5079.87	2970.63	0.774003	0.00105074	0.0194711	-	Allantoin transporter, Ureide metabolism, Nitrogen molecular senso
Os06g0639100	3847.24	2316.27	0.732034	0.00105501	0.0195358	-	Zinc finger, RING/FYVE/PHD-type domain containing protein
Os07g0164200	434.375	962.395	-1.14757	0.00106158	0.0196432	-	Similar to cDNA clone:001-026-G04, full insert sequence
Os03g0825500	1151.7	2055.38	-0.835678	0.00106586	0.0197026	-	Transcription antitermination protein, NusG, N-terminal domain containing protein
Os08g0553300	0	33.8817	-7.60597	0.00106635	0.0197026	-	Hypothetical conserved gene
Os09g0400400	126.974	19.3291	2.7159	0.00106896	0.0197363	CINNAMYL ALCOHOL DEHYDROGENASE 8D	Cinnamyl alcohol dehydrogenase (EC 1.1.1.195)
Os06g0367100	2496.77	4073.67	-0.706272	0.00107383	0.0198118	-	Glycoside hydrolase, subgroup, catalytic core domain containing protein
Os05g0550000	1187.24	599.392	0.986061	0.00107532	0.0198249	RING finger protein OsRFPH2-20, RING-H2 protein 20	Similar to protein binding protein
Os03g0848100	446.306	986.345	-1.14429	0.00108184	0.0199278	lysine decarboxylase	Similar to Ser/Thr protein phosphatase family protein, expressed
Os01g0946700	140.293	11.4654	3.61281	0.00108248	0.0199278	endo-1, 3-beta-glucanase 1	Similar to Glucan endo-1,3-beta-glucosidase GV (EC 3.2.1.39) ((1->3)-beta-glucan endohydrolase GV) ((1->3)-beta-glucanase isoenzyme GV) (Beta-1,3- endoglucanase GV)
Os01g0627500	240.092	61.6321	1.96198	0.0010859	0.0199552	-	Cytochrome P450 family protein
Os10g0561400	1102.06	575.292	0.937832	0.00108608	0.0199552	transcription factor MYBS3	Similar to Transcription factor MYBS3
Os03g0324900	274.065	85.1123	1.68713	0.00108633	0.0199552	-	Zinc finger, RING/FYVE/PHD-type domain containing protein
Os11g0470500	29.9088	0	7.28293	0.00109037	0.0200149	-	Similar to Protein kinase domain containing protein, expressed
Os05g0197300	115.394	18.798	2.61813	0.0010992	0.0201556	-	IQ calmodulin-binding region domain containing protein
Os08g0395700	658.028	273.112	1.26872	0.00109963	0.0201556	-	Conserved hypothetical protein
Os10g0185400	30.624	0	7.31678	0.00110381	0.0202176	-	Pectinesterase inhibitor domain containing protein
Os08g0179900	3406.51	2046.84	0.734912	0.00111627	0.020431	-	Uncharacterised conserved protein UCP012943 domain containing protein
Os02g0527200	155.887	34.4459	2.17821	0.00112857	0.0206413	-	Similar to OSIGBa0142C11.2 protein
Os02g0308800	1268.64	7834.54	-2.62656	0.00113076	0.0206664	FASCICLIN-LIKE ARABINOGALACTAN PROTEIN 15	FAS1 domain domain containing protein
Os12g0534200	2924.11	5236.18	-0.840517	0.00113553	0.0207386	-	Similar to Acyl carrier protein I, chloroplast precursor (ACP I)
Os01g0909400	184.769	491.119	-1.41097	0.00113891	0.0207854	-	Protein of unknown function DUF868, plant family protein
Os05g0399200	249.45	74.6577	1.74058	0.00114212	0.0208289	-	Similar to Endo-1,3;1,4-beta-D-glucanase precursor (EC 3.2.1.-)
Os08g0447000	2557.72	1388.58	0.881264	0.00114552	0.0208651	-	Similar to D-3-phosphoglycerate dehydrogenase
Os03g0743900	3421.84	1958.43	0.805089	0.00114575	0.0208651	ATP sulfurylase	Similar to ATP sulfurylase
Os01g0130000	359.956	129.94	1.46986	0.00114739	0.0208798	metal tolerance protein 9	Cation efflux protein family protein
Os04g0507800	325.576	693.275	-1.09031	0.00115954	0.0210857	-	UbiE/COQ5 methyltransferase family protein
Os01g0655500	774.829	308.667	1.32791	0.00116098	0.0210969	-	Protein kinase, core domain containing protein
Os06g0714700	734.456	1604.35	-1.12732	0.00116208	0.0211016	-	Conserved hypothetical protein
Os08g0519100	62.0686	251.242	-2.01654	0.0011697	0.0212248	-	D-arabinono-1,4-lactone oxidase domain containing protein
Os09g0427300	383.985	803.429	-1.06533	0.00117227	0.0212562	-	Similar to amino acid carrier
Os07g0545400	3318.43	5595.46	-0.753752	0.0011806	0.0213919	-	Protein H2A
Os01g0866100	689.648	329.38	1.0661	0.00118294	0.021419	Actin 7	Similar to Actin 4
Os07g0606600	484.272	171.831	1.49485	0.00118583	0.0214559	HAP3F SUBUNIT OF CCAAT-BOX BINDING COMPLEX	Similar to Nuclear factor Y transcription factor subunit B homolog
Os04g0406300	10.3788	93.879	-3.17675	0.00118911	0.0214999	-	Similar to Integral membrane protein
Os03g0736700	433.481	173.28	1.32297	0.00119284	0.021545	-	GRAM domain containing protein
Os02g0526400	337.971	122.152	1.4681	0.0011933	0.021545	CLASS I CLP ATPASE D1	Similar to ATP-dependent Clp protease ATP-binding subunit
Os05g0160600	422.358	169.669	1.31577	0.0011994	0.0216396	-	Peptidase cysteine/serine, trypsin-like domain containing protein
Os03g0815900	3489.81	1990.85	0.809763	0.0012012	0.0216567	-	Similar to DNA-directed RNA polymerase
Os04g0168300	60.1248	2.61406	4.52434	0.00120543	0.0217161	-	Conserved hypothetical protein
Os12g0406000	128.785	571.18	-2.14942	0.00120621	0.0217161	-	Conserved hypothetical protein
Os04g0110200	44.1985	181.159	-2.03606	0.00121412	0.0218429	-	Similar to H0201G08.7 protein
Os05g0568300	1270.3	2657.81	-1.06504	0.00122118	0.0219543	-	Similar to 50S ribosomal protein L12, chloroplast precursor (CL12)
Os03g0186500	1320.6	684.488	0.948077	0.00122546	0.0220156	-	Myoactive tetradecapeptides family protein
Os02g0312700	331.096	755.533	-1.19031	0.00123434	0.0221595	-	Similar to ATP11 protein
Os02g0490000	0	28.197	-7.34096	0.00123551	0.0221647	plant U-box-containing protein 73, U-box protein 73	Zinc finger, RING/FYVE/PHD-type domain containing protein
Os10g0539600	793.308	315.467	1.33043	0.00123813	0.0221961	SPREADING STUB	Similar to Calcium-dependent protein kinase 3
Os12g0550600	2079.61	3567.43	-0.778548	0.00124476	0.0222991	conserved hypothetical protein	Hypothetical protein
Os02g0710500	30.1894	0	7.29612	0.00124625	0.0223099	-	Similar to Receptor protein kinase
Os04g0563700	457.456	970.542	-1.08517	0.00124943	0.0223512	CYCLIN-B2-1	Cyclin
Os12g0273700	321.458	699.819	-1.12249	0.00125084	0.0223605	-	Conserved hypothetical protein
Os08g0482700	4814.7	2756.34	0.804694	0.00126319	0.022565	UCLACYANIN-LIKE PROTEIN 30	Cupredoxin domain containing protein
Os02g0828200	989.897	412.079	1.26444	0.00126406	0.022565	-	TPR-like domain containing protein
Os10g0442532	2676.69	1459.41	0.875073	0.00126824	0.0226237	-	Hypothetical gene
Os04g0683850	7.54124	74.6129	-3.30571	0.00127174	0.0226701	-	Similar to Glutathione peroxidase
Os03g0404800	0	30.3098	-7.44518	0.00128001	0.0228014	-	NAD(P)-binding domain containing protein
Os06g0103600	1403.66	2723.81	-0.956456	0.00128098	0.0228027	-	Similar to Aminoacyl-t-RNA synthetase precursor
Os07g0422000	1706.77	3038.77	-0.832201	0.0012891	0.0229312	FLO2-LIKE2	Similar to predicted protein
Os09g0433800	787.176	318.589	1.30507	0.00129303	0.0229783	-	Similar to Senescence-associated protein SAG102
Os03g0211800	739.745	1419.22	-0.940211	0.00129357	0.0229783	-	Similar to GAUT14 (Galacturonosyltransferase 14); polygalacturonate 4-alpha-galacturonosyltransferase/ transferase, transferring glycosyl groups / transferase, transferring hexosyl groups
Os01g0282800	1355.59	2795.59	-1.04412	0.00129465	0.0229814	BETA-TUBULIN 1	Similar to Tubulin beta-5 chain (Beta-5 tubulin)
Os02g0651300	3471.64	1771.4	0.970749	0.00129573	0.0229844	-	Similar to OR
Os03g0108500	304.13	102.33	1.57163	0.00129805	0.0230094	-	Similar to 4,4-dimethyl-sterol C4-methyl-oxidase (Fragment)
Os07g0679000	371.634	131.022	1.50383	0.00131116	0.0232238	HIGH-AFFINITY POTASSIUM(K+) TRANSPORTER 9	Similar to Potassium transporter 2 (AtPOT2) (AtKUP2) (AtKT2)
Os07g0597400	752.56	1371.62	-0.865987	0.00131197	0.0232238	-	Conserved hypothetical protein
Os07g0194800	216.317	498.536	-1.20449	0.00131497	0.0232606	-	Similar to galactosyltransferase/ transferase, transferring hexosyl groups
Os04g0556500	198.251	21.432	3.20992	0.00131988	0.0233311	CIS-ZEATIN O-GLUCOSYLTRANSFERASE 1	cis-Zeatin-O-glucosyltransferase, Catalyze O-glucosylation of cZ and cZ-ribosid
Os05g0533900	483.992	204.581	1.24233	0.00133065	0.0235051	-	Similar to CLP protease regulatory subunit CLPX precursor
Os01g0383700	1326.73	540.099	1.29656	0.00133192	0.0235112	OsWD40-14	Similar to LEC14B protein
Os02g0628800	1567.09	839.138	0.901099	0.001333	0.0235137	-	Similar to Ubiquitin-like protein 5 (Fragment)
Os01g0739500	822.228	350.927	1.22849	0.00133427	0.023517	-	Conserved hypothetical protein
Os10g0419500	559.144	216.728	1.36729	0.00133504	0.023517	ARD4	Similar to SIPL
Os01g0904700	445.821	156.678	1.5086	0.00134103	0.0235927	B-TYPE RESPONSE REGULATOR 6	B-type response regulator, Cytokinin signalin
Os02g0597000	597.9	275.591	1.11733	0.00134121	0.0235927	-	Regulator of chromosome condensation, RCC1 domain containing protein
Os03g0730500	647.161	1212.73	-0.906116	0.00134322	0.023609	SERINE CARBOXYPEPTIDASE 20	Peptidase S10, serine carboxypeptidase family protein
Os03g0103200	197.019	608.584	-1.62683	0.00134447	0.023609	hybrid proline- or glycine-rich protein 4	Similar to Physical impedance induced protein
Os03g0300700	333.549	119.039	1.48639	0.00134493	0.023609	-	Retrotransposon gag protein family protein
Os04g0623300	2037.63	1040.21	0.970018	0.00135176	0.023706	POLYAMINE OXIDASE 3	Polyamine oxidase, Seed germinatio
Os05g0565400	9092.31	15418.7	-0.76196	0.00135233	0.023706	-	Protein of unknown function DUF561 family protein
Os06g0325602	0.460169	41.7918	-6.47145	0.00135434	0.0237248	-	Hypothetical gene
Os01g0978000	1035.98	1841.84	-0.830236	0.00136102	0.0238254	-	Similar to Uncoupling protein
Os07g0637300	738.985	357.607	1.04716	0.0013638	0.0238575	pyruvate dehydrogenase kinase, pyruvate dehydrogenase kinase 2	Similar to Pyruvate dehydrogenase kinase
Os05g0554500	1185.09	614.229	0.94814	0.00137022	0.0239533	-	Conserved hypothetical protein
Os07g0461900	1119.27	518.043	1.11144	0.0013719	0.0239662	-	Similar to Acetylornithine aminotransferase, mitochondrial precursor (EC 2.6.1.11) (ACOAT) (Acetylornithine transaminase) (AOTA)
Os05g0588700	309.5	101.285	1.61178	0.00137448	0.0239863	-	Paired amphipathic helix domain containing protein
Os08g0445700	420.487	161.805	1.3776	0.00137583	0.0239863	TREHALOSE-6-PHOSPHATE SYNTHASE 8	Class II trehalose-phosphate-synthase (TPS) gene family member, Salt stress tolerance, Control of yield-related trait
Os04g0693000	1174.23	2031.86	-0.79112	0.00137746	0.0239863	-	Similar to Ribophorin I (Fragment)
Os10g0575600	635.629	1327.91	-1.06303	0.00137758	0.0239863	RICE OUTMOST CELL-SPECIFIC GENE 3	Homeodomain-related containing protein
Os12g0167700	434.393	934.159	-1.10498	0.0013778	0.0239863	-	Similar to SAP domain containing protein, expressed
Os01g0183800	1075.14	572.13	0.910118	0.00138363	0.0240714	F-box protein 4	Cyclin-like F-box domain containing protein
Os06g0663800	1587.49	3121.86	-0.97562	0.00138933	0.0241538	FK506 binding protein 13	Similar to FKBP-type peptidyl-prolyl cis-trans isomerase 3, chloroplast precursor (EC 5.2.1.8) (PPIase) (Rotamase) (AtFKBP13) (FK506 binding protein 1)
Os11g0598800	350.547	114.778	1.61058	0.00139095	0.0241655	-	Tetratricopeptide-like helical domain containing protein
Os03g0659200	1972.28	3558.32	-0.851268	0.00139209	0.0241687	ferredoxin-like protein with C-terminal extension 1	Similar to Ferredoxin
Os10g0326800	28.6569	0	7.22158	0.00139949	0.0242767	F-box protein 546	Conserved hypothetical protein
Os12g0230133	173.626	30.2435	2.52109	0.00140023	0.0242767	-	Conserved hypothetical protein
Os03g0128000	2282.32	3873.41	-0.763106	0.0014033	0.0243132	FASCICLIN-LIKE ARABINOGALACTAN PROTEIN 2	FAS1 domain domain containing protein
Os12g0199100	36.4543	172.211	-2.23833	0.00140573	0.0243387	-	NB-ARC domain containing protein
Os05g0509500	115.033	14.1076	3.02742	0.00140724	0.0243483	-	Similar to Signal recognition particle 54 kDa protein 2 (SRP54)
Os09g0294000	2710.48	1634.36	0.729821	0.00141167	0.0244082	-	Similar to Bifunctional aspartokinase/homoserine dehydrogenase 2, chloroplast precursor (AK-HD 2) (AK-HSDH 2) [Includes: Aspartokinase (EC 2.7.2.4); Homoserine dehydrogenase (EC 1.1.1.3)]
Os09g0321500	194.281	457.742	-1.23642	0.00141451	0.0244405	-	Hypothetical conserved gene
Os05g0453500	2525.84	1380.56	0.871516	0.00141628	0.0244543	-	Guanylyl cyclase domain containing protein
Os09g0279600	573.767	1083.06	-0.916681	0.00141724	0.0244543	TOPOISOMERASE 6 SUBUNIT B	Similar to Topoisomerase 6 subunit B
Os03g0340500	713.861	342.444	1.05986	0.00141904	0.0244688	SUCROSE SYNTHASE 4	Similar to Sucrose synthase (EC 2.4.1.13)
Os09g0533400	3251.02	1873.32	0.795288	0.00142437	0.0245439	Lon protease 1, Lon protease 4, LON PROTEASE 2	Similar to Lon protease homolog
Os12g0616000	402.365	835.006	-1.05347	0.00142683	0.0245697	-	Similar to Kinesin-like protein KIFC3
Os02g0593700	5757.55	3121.18	0.883374	0.00143307	0.0246592	-	Similar to TA4 protein (Fragment)
Os11g0629500	1335.77	709.919	0.912048	0.00143617	0.0246592	-	Similar to Phosphoserine phosphatase, chloroplast precursor (EC 3.1.3.3) (PSP
Os11g0183700	911.177	1664.79	-0.869607	0.00143672	0.0246592	SWIRM domain-containing protein OsSWI3C	Myb, DNA-binding domain containing protein
Os08g0117000	645.323	291.711	1.14549	0.00143752	0.0246592	POLLEN SEMI-STERILITY 1	Kinesin-1-like protein, Male meiosis and anther dehiscenc
Os08g0460600	413.668	153.4	1.4312	0.00143785	0.0246592	CYTOKININ OXIDASE/DEHYDROGENASE 11	Similar to Cytokinin dehydrogenase 11
Os03g0769100	5773.34	10042.7	-0.798658	0.00143788	0.0246592	RIBOSOMAL PROTEIN S9	Chloroplast ribosomal protein S9, Early chloroplast developmen
Os08g0191433	413.718	818.455	-0.984211	0.00143981	0.0246756	FLOURY ENDOSPERM 5	Starch synthase, Starch biosynthesi
Os10g0544500	1210.4	590.589	1.03527	0.00144342	0.0247058	OsWD40-180	WD40 repeat-like domain containing protein
Os03g0132200	480.596	200.43	1.26187	0.00144352	0.0247058	EXLA1	Expansin-like protein A
Os08g0386800	1537.83	845.522	0.862915	0.0014446	0.0247076	-	Adenine nucleotide translocator 1 domain containing protein
Os02g0794500	733.849	1346	-0.875091	0.00145475	0.0248643	TYPE IIB CARBOXYPEPTIDASE	Similar to Serine carboxypeptidase II precursor (EC 3.4.16.6) (Carboxypeptidase D) (Bri1 suppressor 1) [Contains: Serine carboxypeptidase II chain A; Serine carboxypeptidase II chain B]
Os02g0123500	4539.67	2599.65	0.804297	0.0014594	0.0249269	NADPH-dependent mannose-6-phosphate reductase, NADPH-dependent mannose-6-phosphate reductase 1, NADPH-dependent mannose-6-phosphate reductase 2, sorbitol-6-phosphate dehydrogenase	Similar to NADPH-dependent mannose 6-phosphate reductase
Os03g0235900	571.061	225.609	1.33987	0.00146165	0.0249485	NITRATE TRANSPORTER 1	Similar to Low affinity nitrate transporter NRT1.2
Os01g0332900	1801.45	3149.89	-0.806119	0.00146263	0.0249485	-	Similar to immediate-early protein RSP40
Os03g0617900	1485.85	836.712	0.828508	0.0014656	0.0249745	-	Semialdehyde dehydrogenase, dimerisation region domain containing protein
Os10g0104900	1384.84	2377.82	-0.779962	0.00146613	0.0249745	CHROMOMETHYLTRANSFERASE 2	Chromomethylase, Plant development, Silencing of transposable elements (TEs
Os05g0472400	28.2733	0	7.20204	0.00146873	0.0249882	zinc transporter 9, Zn transporter 9	Similar to Zinc transporter 9
Os01g0929200	94.2761	295.916	-1.65105	0.00146987	0.0249882	RECEPTOR-LIKE CYTOPLASMIC KINASE 53	Serine/threonine protein kinase domain containing protein
Os06g0234100	607.105	1146.09	-0.916691	0.0014699	0.0249882	Deg protease 10, DEG PROTEASE 10	Peptidase S1C, HrtA/DegP2/Q/S family protein
Os05g0569300	1346.54	682.885	0.979442	0.00147156	0.0249997	b-ZIP TRANSCRIPTION FACTOR 45	Similar to G-box binding factor 1
Os02g0806400	0	27.6825	-7.31438	0.00147587	0.0250561	-	Similar to Gata zn finger family protein
Os09g0486500	1556.05	828.585	0.909226	0.00147912	0.0250944	STRESS ASSOCIATED PROTEIN GENE 1	A20/AN1 zinc-finger protein, Response to multiple biotic stresses, Regulation of abiotic stress response
Os04g0105400	681.926	324.194	1.07272	0.00148458	0.0251702	-	Similar to B0616E02-H0507E05.3 protein
Os09g0482740	1021.36	536.124	0.929902	0.00148687	0.0251921	-	Protein of unknown function DUF1664 family protein
Os10g0463200	1089.46	585.137	0.89679	0.00149062	0.0252388	GDSL ESTERASE/LIPASE PROTEIN 108	Esterase, SGNH hydrolase-type domain containing protein
Os07g0661600	463.055	198.87	1.21936	0.00149432	0.0252846	RING finger protein OsRFPHC-4, RING-HC protein 4	Similar to RNA-binding protein-like protein
Os08g0520700	446.433	918.629	-1.04133	0.00150105	0.0253705	-	Hypothetical protein
Os05g0187500	809.292	375.206	1.10907	0.0015014	0.0253705	GRAIN WIDTH 5	IQ calmodulin-binding motif family protein, Positive regulator of brassinosteroid signalling, Regulation of grain width and weigh
Os02g0189000	5313.77	9436.29	-0.828476	0.00150594	0.0254302	-	Similar to Chloroplast 30S ribosomal protein S21 (Fragment)
Os03g0100200	1160.07	2481.94	-1.09725	0.00150951	0.0254615	-	Transcriptional coactivator/pterin dehydratase family protein
Os04g0509800	860.869	415.61	1.05054	0.0015098	0.0254615	-	Conserved hypothetical protein
Os01g0218100	330.609	79.9438	2.04811	0.00151479	0.0255286	basic helix-loop-helix protein 037	Helix-loop-helix DNA-binding domain containing protein
Os02g0259600	5475.2	9597.95	-0.809807	0.00151705	0.0255496	-	Similar to 50S ribosomal protein L21, chloroplast precursor (CL21) (CS-L7)
Os02g0829100	405.741	866.708	-1.09504	0.00151913	0.0255677	Replication protein A 32kDa subunit, RPA32kDa subunit, replication protein A 32 kDa subunit	Replication protein A 30kDa
Os09g0481800	607.953	1189.83	-0.968547	0.00152564	0.0256601	-	Nitrogen-fixing NifU, C-terminal domain containing protein
Os03g0285700	16028.6	9917.13	0.692656	0.00153161	0.0257435	ASCORBATE PEROXIDASE 1	Similar to L-ascorbate peroxidase
Os01g0962600	772.198	1587.71	-1.03981	0.00154119	0.0258873	-	Similar to 40S ribosomal protein S10-1
Os06g0147800	741.497	346.535	1.09755	0.00154454	0.0259264	MITOGEN-ACTIVATED PROTEIN KINASE KINASE 1	Similar to Mitogen-activated protein kinase kinase 2
Os03g0194100	298.655	104.387	1.51639	0.00154639	0.0259403	-	C2 calcium-dependent membrane targeting domain containing protein
Os06g0669800	554.576	243.784	1.18593	0.00154768	0.0259447	-	Ovarian tumour, otubain domain containing protein
Os08g0499700	131.265	23.4934	2.48181	0.00154993	0.0259543	-	Conserved hypothetical protein
Os11g0151300	3709.83	6399.28	-0.786533	0.00155038	0.0259543	-	Similar to 60S ribosomal protein L26-1
Os06g0488200	16.8456	123.749	-2.88046	0.00155133	0.0259543	-	Similar to Myosin heavy chain (Fragment)
Os10g0109300	10754.9	5213.26	1.04474	0.00155335	0.0259604	class III peroxidase 125	Similar to Peroxidase (EC 1.11.1.7)
Os11g0207400	41.1824	0.522812	6.30137	0.00155375	0.0259604	-	NB-ARC domain containing protein
Os01g0235300	409.108	140.379	1.54286	0.00156046	0.0260554	-	SOUL haem-binding protein domain containing protein
Os06g0650100	637.086	1376.83	-1.11191	0.00157535	0.0262866	UBIQUITIN 5	Similar to Ubiquitin-NEDD8-like protein RUB2
Os01g0129800	28.0681	0	7.19122	0.00157863	0.026324	-	Conserved hypothetical protein
Os07g0520800	3306.65	5863.39	-0.826347	0.00158013	0.0263317	-	Ankyrin repeat-containing domain domain containing protein
Os11g0115400	659.316	269.405	1.29141	0.00158216	0.0263482	LIPID TRANSFER PROTEIN 1	Lipid transfer protein LPT IV
Os08g0397800	52.354	190.008	-1.8594	0.00158329	0.0263497	-	Conserved hypothetical protein
Os07g0670300	541.513	238.54	1.1829	0.00158861	0.0264208	-	C2 calcium-dependent membrane targeting domain containing protein
Os10g0419400	221.251	51.1112	2.11384	0.00159208	0.0264611	SUBMERGENCE-INDUCED PROTEIN 2	Similar to SIPL
Os04g0316200	515.411	221.369	1.21937	0.00159815	0.0265446	-	Protein of unknown function DUF26 domain containing protein
Os06g0652200	0	27.6427	-7.31235	0.00160374	0.02662	-	Similar to Hemolysin-III related family protein
Os11g0602500	1458.24	2798.69	-0.94054	0.00160686	0.0266504	-	Similar to 40S ribosomal protein S9
Os02g0672700	1073.28	1868.87	-0.800062	0.00160768	0.0266504	-	DNA-directed RNA polymerase, M/15 kDa subunit domain containing protein
Os01g0231700	2063.88	4201.39	-1.02545	0.00161134	0.0266936	-	Similar to 60S acidic ribosomal protein P2-B (CaRP2B)
Os03g0121200	276.136	591.394	-1.09864	0.00161346	0.0267112	class III peroxidase 33	Similar to Peroxidase 1
Os05g0574900	28.7579	0	7.22603	0.00162183	0.0268323	SLENDER RICE LIKE 2	GRAS transcription factor domain containing protein
Os02g0772000	125.185	10.4562	3.58204	0.00162321	0.026836	-	Similar to global transcription factor group
Os07g0159550	0	30.8393	-7.47015	0.00162417	0.026836	-	Hypothetical gene
Os05g0114500	210.03	489.6	-1.2207	0.00162966	0.026909	-	RNA recognition motif domain domain containing protein
Os01g0110800	1481.2	2570.75	-0.795394	0.00163342	0.0269535	-	Leucine-rich repeat, plant specific containing protein
Os09g0318600	69.3781	234.838	-1.75982	0.00163581	0.0269702	-	Homeodomain-like containing protein
Os05g0595100	252.671	65.2951	1.95243	0.00163656	0.0269702	UDP-glucose epimerase 1, UDP-glucose 4-epimerase 1	Uridine-diphospho-(UDP)-glucose 4-epimerase, Cell wall carbohydrate partitioning during nitrogen (N) limitatio
Os01g0933075	643.561	302.722	1.08816	0.00163788	0.0269744	-	Hypothetical protein
Os02g0821900	683.073	310.129	1.13907	0.00164621	0.0270939	-	Conserved hypothetical protein
Os07g0222200	108.211	311.688	-1.52576	0.00164924	0.0271261	-	Protein of unknown function DUF594 domain containing protein
Os12g0448900	80.8069	8.86791	3.18783	0.0016508	0.0271343	Pathogen-inducible oxygenase, fatty acid alpha-oxygenase, alpha-oxygenase, Rice alpha-oxygenase, rice fatty acid alpha-(di)oxygenase	Fatty acid alpha-dioxygenase family, Enzyme that oxygenates fatty acids into 2R-hydroperoxide
Os11g0479000	0	26.6153	-7.25769	0.00165787	0.0272328	-	Conserved hypothetical protein
Os04g0650000	6204.23	3345.32	0.891117	0.00166036	0.027256	ORYZAIN ALPHA CHAIN	Similar to Oryzain alpha chain precursor (EC 3.4.22.-)
Os12g0468600	1365.39	766.817	0.832357	0.0016617	0.027258	amidohydrolase	Amidohydrolase 1 domain containing protein
Os01g0971400	869.145	416.617	1.06076	0.00166264	0.027258	-	Similar to Cysteine proteinase
Os08g0393900	128.177	362.17	-1.49792	0.00166826	0.0273323	-	Hypothetical gene
Os06g0665800	1110.45	561.815	0.983031	0.00166933	0.0273323	HEAVY METAL ATPASE 9	Similar to heavy metal ATPase
Os04g0119000	1141.07	2752.03	-1.2701	0.00168985	0.0276503	-	Similar to H0716A07.5 protein
Os03g0648900	176.695	449.274	-1.34609	0.00169189	0.0276576	-	HAD-superfamily subfamily IE hydrolase protein
Os10g0449400	28.2212	0	7.19891	0.00169248	0.0276576	-	Hypothetical conserved gene
Os04g0518600	33.2076	168.18	-2.33886	0.00170188	0.0277933	-	Similar to OSIGBa0102I15.5 protein
Os05g0417251	0	27.6908	-7.3148	0.00170315	0.0277961	-	Hypothetical gene
Os01g0741900	676.893	330.411	1.03468	0.00170945	0.027881	IAA6	Auxin-responsive protein, Drought tolerance, Control of tiller outgrowt
Os09g0572400	218.72	66.8122	1.71092	0.00171091	0.0278865	ABC TRANSPORTER F FAMILY MEMBER 5	Similar to Abcf2-prov protein
Os08g0220600	683.006	1303.61	-0.932427	0.00171199	0.0278865	VIN3-LIKE 4, VERNALIZATION INSENSITIVE 3-LIKE 1	Fibronectin, type III domain containing protein
Os11g0482500	251.056	559.475	-1.15626	0.00171591	0.0279324	-	Zinc finger, RING/FYVE/PHD-type domain containing protein
Os06g0480000	409.625	168.09	1.28499	0.00172103	0.0279976	plant U-box-containing protein 74, U-box protein 74	Zinc finger, RING/FYVE/PHD-type domain containing protein
Os02g0784900	876.931	1568.55	-0.838766	0.00172283	0.0280079	-	RmlC-like jelly roll fold domain containing protein
Os02g0579000	291.493	80.4285	1.85747	0.00172387	0.0280079	NAC DOMAIN-CONTAINING PROTEIN 1	No apical meristem (NAM) protein domain containing protein
Os02g0741500	859.099	409.842	1.06764	0.00173155	0.0281146	-	Ribbon-helix-helix domain containing protein
Os03g0774600	106.421	300.692	-1.49809	0.0017345	0.0281432	-	Conserved hypothetical protein
ENSRNA049476319	27.3784	0	7.15558	0.00173553	0.0281432	snoZ199	Small nucleolar RNA Z199
Os07g0164800	771.529	387.808	0.992406	0.00173749	0.0281568	-	Conserved hypothetical protein
Os11g0671100	672.907	322.542	1.06096	0.00174261	0.0282216	-	Hypothetical protein
Os07g0230700	316.04	117.437	1.42823	0.00174371	0.0282216	-	Protein of unknown function DUF567 family protein
Os02g0529400	1751.11	1018.43	0.781914	0.00174676	0.0282528	NEUTRAL/ALKALINE INVERTASE 3	Plant neutral invertase family protein
Os06g0727200	4544.72	2783.29	0.707391	0.00174851	0.0282631	CATALASE B	Catalase isozyme B (EC 1.11.1.6) (CAT-B)
Os06g0297600	435.041	884.092	-1.02283	0.00175172	0.028297	-	Similar to transporter-related
Os03g0835400	420.285	172.794	1.28222	0.00175409	0.0283118	ETFA	Similar to Uvs101
Os01g0302500	277.744	50.0457	2.47226	0.00175488	0.0283118	HOMEOBOX 6	Knotted1-type homeobox protein OSH6
Os02g0244600	1407.4	786.643	0.839306	0.00175953	0.0283652	-	Nucleotide-binding, alpha-beta plait domain containing protein
Os01g0188400	1570.84	883.315	0.830511	0.00176043	0.0283652	NADP-MALIC ENZYME 1	NADP-dependent malic enzyme, chloroplast precursor (EC 1.1.1.40) (NADP-ME)
Os01g0878300	593.506	249.923	1.24777	0.0017671	0.0284545	-	Protein kinase, core domain containing protein
Os04g0196200	0	41.3022	-7.8916	0.00177195	0.0285146	-	Winged helix repressor DNA-binding domain containing protein
Os05g0407100	23.9532	129.908	-2.43808	0.00177741	0.0285843	-	Four F5 protein family protein
Os05g0171900	225.24	61.106	1.88226	0.00178332	0.0286611	GLYOXALASE I-6	Glyoxalase/bleomycin resistance protein/dioxygenase domain containing protein
Os03g0619875	486.552	160.889	1.59668	0.00179239	0.0287886	-	Conserved hypothetical protein
Os08g0345700	3148.89	1934.43	0.702915	0.00179646	0.0288356	pyrophosphate-dependent phosphofrucokinase alpha-subunit, PFP alpha-subunit, pyrophosphate-fructose-6-phosphatephosphotransferase alpha subunit 3, PFP-alpha subunit 3	Similar to Fructose-6-phosphate 1-phosphotransferase (Fragment)
Os02g0818500	181.985	428.531	-1.2356	0.00179798	0.0288417	-	Non-protein coding transcript
Os04g0431700	440.15	849.779	-0.949122	0.00180225	0.0288919	-	Exocyst-localized protein, Resistance to planthoppers, (Nipponbare: BPH-susceptible
Os09g0381600	527.884	219.317	1.26726	0.0018041	0.0289032	-	Conserved hypothetical protein
Os05g0596700	8.53809	74.6245	-3.12879	0.00181533	0.0290647	-	Similar to cDNA clone:J033067M13, full insert sequence
Os06g0323100	92.8722	8.36334	3.47354	0.00181885	0.0291028	-	Similar to H1005F08.18 protein
Os01g0210400	0	26.0992	-7.22943	0.00182038	0.0291088	-	Protein of unknown function DUF616 domain containing protein
Os04g0589800	0	26.0958	-7.22925	0.00182834	0.0292041	LATE EMBRYOGENESIS ABUNDANT PROTEIN 1	Late embryogenesis abundant (LEA) group 1 family protein
Os01g0544450	1033.81	1932.24	-0.902306	0.00182864	0.0292041	MINI-CHROMOSOME MAINTENANCE PROTEIN 4	Similar to DNA replication licensing factor mcm4
Os07g0438300	84.3596	10.9658	2.94376	0.00183261	0.0292356	-	Similar to OSIGBa0153E02-OSIGBa0093I20.19 protein
Os03g0757900	806.426	1439.03	-0.835386	0.00183306	0.0292356	UGD3	Similar to UDP-glucose 6-dehydrogenase (EC 1.1.1.22) (UDP-Glc dehydrogenase) (UDP-GlcDH) (UDPGDH)
Os03g0289800	51.9193	2.09125	4.63474	0.00183408	0.0292356	-	Similar to Leucoanthocyanidin dioxygenase-like protein
Os09g0513800	397.67	131.092	1.60123	0.00184203	0.0293438	-	Similar to H0425E08.1 protein
Os05g0361000	404.281	154.553	1.38713	0.00184448	0.0293643	-	Similar to cDNA, clone: J075083L18, full insert sequence
Os09g0287000	1388.22	700.772	0.986247	0.00185233	0.0294708	SUBMERGENCE 1B	Similar to Ethylene-responsive transcription factor 5 (Ethylene-responsive element binding factor 5) (EREBP-5) (AtERF5)
Os05g0476400	82.7762	317.14	-1.93694	0.00185659	0.0295201	-	Similar to allergen-related
Os01g0974701	48.5462	207.676	-2.09537	0.00186108	0.029555	-	Similar to RNA-binding glycine rich protein (RGP-2)
Os04g0467901	723.62	1336.53	-0.885268	0.00186114	0.029555	-	Plant-specific kinesin-14, Processive minus-end-directed microtubule moto
Os02g0775600	561.144	1098.01	-0.968325	0.00186229	0.029555	-	Zinc finger, C2H2-like domain containing protein
Os01g0847200	2014.08	1094.92	0.879262	0.00187885	0.0297815	mannose-1-phosphate guanyl transferase 1	Similar to Mannose-1-phosphate guanyltransferase (EC 2.7.7.13) (ATP-mannose-1- phosphate guanylyltransferase) (GDP-mannose pyrophosphorylase) (NDP- hexose pyrophosphorylase)
Os03g0698500	1378.1	767.939	0.843628	0.00187901	0.0297815	-	Similar to protein yippee-like
Os10g0365050	27.0713	0	7.13911	0.00188009	0.0297815	-	Hypothetical gene
Os02g0469300	579.258	248.414	1.22126	0.00189147	0.0299429	-	Similar to OSIGBa0148D14.7 protein
Os08g0170800	386.209	154.489	1.32175	0.00189532	0.0299851	-	Conserved hypothetical protein
Os09g0556500	1294.6	2326.61	-0.845767	0.00189697	0.0299925	-	Cysteinyl-tRNA synthetase, class Ia family protein
Os12g0230100	3713.94	1775.86	1.06444	0.00190102	0.0300377	CLPC2	Similar to ATP-dependent Clp protease ATP-binding subunit clpA homolog, chloroplast precursor (Fragment)
Os03g0297800	189.246	454.009	-1.26235	0.00191593	0.0302544	-	Similar to Leucine Rich Repeat family protein, expressed
Os11g0485500	788.094	1440.98	-0.870566	0.00191847	0.0302758	-	Hypothetical protein
Os06g0319700	1371.8	2521.84	-0.878433	0.00193062	0.0304452	-	Similar to 60S ribosomal protein L31
Os01g0139200	2987.32	1806.23	0.725843	0.00193161	0.0304452	-	Octicosapeptide/Phox/Bem1p domain containing protein
Os02g0656100	125.185	336.116	-1.42447	0.00193622	0.0304988	-	Conserved hypothetical protein
Os03g0308800	897.752	395.334	1.18319	0.00194785	0.0306629	-	Tetratricopeptide-like helical domain containing protein
Os02g0273800	633.314	1283.41	-1.01877	0.00194974	0.0306658	-	Multi antimicrobial extrusion protein MatE domain containing protein
Os08g0484300	83.7198	256.741	-1.61679	0.00195046	0.0306658	-	Conserved hypothetical protein
Os07g0137600	727.282	1317.96	-0.857587	0.00195196	0.0306704	-	Conserved hypothetical protein
Os01g0622700	1264.59	693.217	0.867214	0.00195486	0.0306835	-	Similar to Protein ABIL1
Os03g0844000	229.46	602.664	-1.39267	0.00195522	0.0306835	-	Pentatricopeptide repeat domain containing protein
Os07g0102400	669.499	301.797	1.14942	0.00196204	0.0307715	-	Protein of unknown function DUF1084 family protein
Os03g0356300	4235.19	7430.04	-0.810933	0.00197325	0.0309281	-	Ribosomal protein L6 family protein
Os08g0559400	2830.63	1578.99	0.842114	0.00197775	0.0309794	CYCLOPHILIN 18-2	Similar to Cyclophilin-like protein
Os02g0707900	675.764	326.796	1.04806	0.00197949	0.0309828	-	Rossmann-like alpha/beta/alpha sandwich fold domain containing protein
Os09g0529400	149.085	32.9007	2.17997	0.00198064	0.0309828	-	Protein of unknown function DUF295 family protein
Os03g0126600	549.049	253.707	1.11375	0.00198164	0.0309828	-	Conserved hypothetical protein
Os02g0160200	1034.86	552.852	0.904475	0.00198332	0.03099	F-box protein 68	Cyclin-like F-box domain containing protein
Os07g0580500	782.519	1419.51	-0.859229	0.00198808	0.0310449	BRASSINAZOLE RESISTANT 1	Transcription factor, Brassinosteroid (BR)-regulated growth response, Feedback inhibition of BR biosynthesi
Os10g0159700	502.584	1073.99	-1.09523	0.00199078	0.0310449	cold-induced anther protein	Heat shock protein Hsp20 domain containing protein
Os05g0344200	9032.24	5544.73	0.703973	0.00199264	0.0310449	-	Conserved hypothetical protein
Os08g0405700	811.587	415.014	0.967628	0.00199292	0.0310449	-	Similar to Copper chaperone homolog CCH
Os05g0314100	1222.47	2362.48	-0.950483	0.00199359	0.0310449	-	Similar to Small nuclear ribonucleoprotein-like protein
Os02g0656500	2456.2	1476.01	0.73471	0.00199419	0.0310449	DnaJ domain protein A1	DnaJ-like protein
Os06g0178900	2436.28	4181.1	-0.779158	0.00199628	0.0310584	vacuolar H+-pyrophosphatase 2, V-PPase 2, class II V-PPase	Vacuolar H+-pyrophosphatase (EC 3.6.1.1
Os06g0605900	2180.56	1238.33	0.816247	0.00199754	0.0310588	F-box protein 316	Leucine-rich repeat, cysteine-containing subtype containing protein
Os03g0704000	5022.19	8624.42	-0.780075	0.00200927	0.031222	-	Similar to 30S ribosomal protein S13
Os05g0475400	314.299	113.296	1.47194	0.00201135	0.0312352	alanine:glyoxylate aminotransferase-like protein, aminotransferase 1	Similar to Alanine:glyoxylate aminotransferase-like protein (Fragment)
Os06g0360300	105.858	304.948	-1.52642	0.00201513	0.0312747	-	NAD(P)-binding domain containing protein
Os07g0692401	268.568	574.774	-1.09774	0.00201954	0.0313239	-	Methyltransferase type 11 domain containing protein
Os02g0588700	337.716	95.0822	1.82858	0.00202396	0.0313732	-	Conserved hypothetical protein
Os03g0797600	698.956	301.849	1.21144	0.0020264	0.0313918	basic helix-loop-helix protein 098	Similar to Helix-loop-helix protein homolog
Os03g0133900	901.789	440.62	1.03313	0.0020309	0.0314423	serine acetyl transferase	Similar to Serine acetyltransferase (EC 2.3.1.30) (Sat-106)
Os06g0267450	0	25.5813	-7.20051	0.00203672	0.0315131	-	Hypothetical protein
Os01g0879300	0	26.1174	-7.23041	0.00205592	0.0317777	-	Hypothetical conserved gene
Os05g0498700	3329.12	2042.74	0.704655	0.00205633	0.0317777	-	Similar to Gda-1 protein
Os01g0677100	0	29.1913	-7.391	0.00206044	0.0318218	-	Conserved hypothetical protein
Os10g0503500	6177.12	3621.59	0.77032	0.00206222	0.0318298	-	Similar to NAD-dependent malic enzyme 59 kDa isoform, mitochondrial precursor (EC 1.1.1.39) (NAD-ME)
Os08g0244400	310.49	651.893	-1.07032	0.00206739	0.0318719	SET protein 29	SET domain containing protein
Os04g0489200	0	26.0809	-7.22845	0.00206746	0.0318719	-	Conserved hypothetical protein
Os01g0275600	6247.98	3941	0.664816	0.00207054	0.0318999	ARGONAUTE 4A	Similar to Argonaute 4 protein
Os04g0686800	381.045	132.136	1.52791	0.00207461	0.0319433	-	Similar to H0701F11.2 protein
Os04g0383700	20.6555	118.026	-2.51319	0.00207812	0.0319777	RAPID ALKALIZATION FACTOR 16	Conserved hypothetical protein
Os02g0317500	496.446	185.73	1.41853	0.00208292	0.0320172	F-box protein 87	Cyclin-like F-box domain containing protein
Os10g0206800	332.551	116.448	1.51379	0.0020836	0.0320172	FRD3-like protein 2	Multidrug and toxic compound extrusion (MATE) protein, Al-induced secretion of citrat
Os07g0105700	816.545	1461.81	-0.840155	0.00208477	0.0320172	-	Class-XIV kinesi
Os11g0471300	93.1283	397.674	-2.09397	0.00208574	0.0320172	-	Similar to OSIGBa0145N07.3 protein
Os03g0843100	241.78	77.2717	1.64583	0.00208844	0.0320347	small GTP-binding protein OsRab11A1	Ras GTPase family protein
Os02g0525100	1242.36	573.349	1.1156	0.00208941	0.0320347	-	Conserved hypothetical protein
Os08g0102100	1487.97	2471.83	-0.732235	0.00209584	0.0321137	-	Nicastrin family protein
Os05g0244700	142.105	13.0703	3.44277	0.00210495	0.032218	aminotransferase, class IV family protein	Aminotransferase, class IV family protein
Os05g0550600	199.981	38.0625	2.3932	0.00210518	0.032218	non-specific lipid transfer protein 2.5, lipid transfer protein 2.5, type 2 non-specific lipid transfer protein 5	Similar to Nonspecific lipid-transfer protein 2 (nsLTP2) (7 kDa lipid transfer protein)
Os02g0831300	555.901	1056.27	-0.9261	0.00210987	0.0322702	-	Armadillo-type fold domain containing protein
Os09g0441900	852.941	1644.2	-0.946993	0.00211402	0.0323142	DENSE AND ERECT PANICLE 1	Unknown phosphatidylethanolamine-binding protein (PEBP) like domain protein, 426-amino-acid protein, homologous to the keratin-associated protein (KAP) 5-4 family, Panicle architecture, Panicle erectnes
Os01g0373500	0	25.5664	-7.19969	0.00211577	0.0323213	-	Protein of unknown function DUF594 domain containing protein
Os08g0116400	1247.57	701.036	0.831574	0.00212594	0.0324571	-	Similar to CID11
Os09g0482681	26.6887	0	7.11903	0.00213776	0.0326179	-	Hypothetical protein
Os04g0592600	990.411	414.672	1.25596	0.00213932	0.0326221	-	Similar to OSIGBa0142I02-OSIGBa0101B20.17 protein
Os02g0179200	26.3561	0	7.10077	0.0021478	0.0327316	-	Glutamine amidotransferase class-I domain containing protein
Os01g0707500	351.5	131.57	1.41789	0.00215095	0.0327599	basic helix-loop-helix protein 118	Similar to Transcription factor LAX PANICLE
Os02g0578000	41.7457	1.04562	5.32061	0.0021569	0.0328172	-	Hypothetical protein
Os05g0205100	197.556	488.932	-1.30702	0.0021573	0.0328172	-	NLI interacting factor domain containing protein
Os05g0529300	596.676	1098.13	-0.879968	0.00216718	0.0329477	-	Similar to ER lumen protein retaining receptor (HDEL receptor)
Os10g0545600	102.866	287.068	-1.48098	0.00217319	0.0330192	-	Similar to transposon protein
Os01g0108400	19.4291	158.309	-3.02334	0.00217984	0.0330779	-	Helix-loop-helix DNA-binding domain containing protein
Os06g0181200	814.756	422.305	0.948107	0.00218054	0.0330779	-	Serine/threonine protein kinase domain containing protein
Os07g0676800	299.581	669.616	-1.15997	0.00218098	0.0330779	-	Conserved hypothetical protein
Os03g0266100	3163	1942.11	0.703643	0.00219142	0.0332164	-	Zinc finger, LIM-type domain containing protein
Os01g0839500	3868.42	6257.99	-0.693934	0.00219392	0.0332345	H2B.11	Histone-fold domain containing protein
Os09g0560700	427.366	181.642	1.23426	0.00220065	0.0333165	-	Molybdenum cofactor sulfurase, C-terminal domain containing protein
Os08g0441100	326.577	828.422	-1.34263	0.00220197	0.0333165	CALCINEURIN B-LIKE PROTEIN-INTERACTING PROTEIN KINASE 6	Similar to PnC401 homologue
Os01g0901500	393.905	154.039	1.35456	0.00220632	0.0333624	acyl-CoA synthetase 5	Similar to 4-coumarate--CoA ligase-like 5
Os12g0174100	331.633	111.766	1.56913	0.00221156	0.0334025	-	Protein of unknown function DUF246, plant family protein
Os11g0156000	1.38051	43.83	-4.97223	0.00221162	0.0334025	-	Similar to AP2 domain containing protein RAP2.8 (Fragment)
Os03g0221500	1030.38	1994.15	-0.952634	0.00221863	0.0334884	-	Glycoside hydrolase, family 17 protein
Os07g0661400	1668.86	874.128	0.932976	0.00222316	0.0335239	-	Conserved hypothetical protein
Os06g0264300	1101.77	551.886	0.997296	0.00222363	0.0335239	Rad23	Similar to RAD23, isoform I
Os11g0488400	336.748	712.307	-1.08071	0.00222553	0.0335327	-	Conserved hypothetical protein
Os03g0363400	571.656	1133.24	-0.986949	0.00223535	0.0336605	-	Uncharacterised protein family UPF0153 domain containing protein
Os02g0814700	7875.18	12753.6	-0.695514	0.00223722	0.0336686	-	Similar to Ribosomal Pr 117 (Fragment)
Os03g0369000	60.993	3.13687	4.28169	0.00224093	0.0337044	class III peroxidase 46	Similar to Peroxidase 1
Os09g0482640	27.0214	0	7.13705	0.0022508	0.0338329	WALL-ASSOCIATED KINASE GENE 87	Serine/threonine protein kinase-related domain containing protein
Os01g0124401	2305.26	1325.62	0.798296	0.00225502	0.0338761	BOWMAN-BIRK INHIBITOR 3-3	Similar to Bowman-Birk type bran trypsin inhibitor
Os06g0347300	0	25.0568	-7.17063	0.00225761	0.0338949	-	Hypothetical conserved gene
Os12g0287300	1117.07	2019.12	-0.854017	0.00226318	0.0339584	IRON-SULFUR CLUSTER PROTEIN 2	Similar to SufS
Os03g0295800	1379.77	665.843	1.05124	0.00227026	0.0340445	-	Gamma interferon inducible lysosomal thiol reductase GILT family protein
Os06g0118000	51.6621	205.127	-1.99085	0.00228271	0.034211	-	Peptidase A1 domain containing protein
Os05g0164800	558.075	249.06	1.16402	0.00229419	0.0343626	ZINC TRANSPORTER 6	Transition metal ion transporter, Ion transpor
Os10g0492900	135.664	25.5962	2.40603	0.00229846	0.0344061	-	Similar to alpha-galactosidase
Os02g0620200	264.529	605.262	-1.19424	0.0023022	0.0344418	-	Conserved hypothetical protein
Os07g0603600	162.633	40.7263	1.99749	0.0023124	0.034574	-	Similar to esterase PIR7B
Os01g0268100	473.943	198.939	1.25234	0.00231417	0.0345801	ZINC-INDUCED FACILITATOR-LIKE 1	Similar to Major facilitator superfamily antiporter
Os03g0247750	0	26.124	-7.23077	0.00232089	0.0346601	-	Hypothetical conserved gene
Os05g0101400	5685.58	10251.2	-0.850405	0.0023426	0.0349637	-	Similar to 50S ribosomal protein L28, chloroplast precursor
Os06g0710700	39.2641	0.522812	6.23213	0.00234455	0.0349721	-	Similar to Benzoyl coenzyme A: benzyl alcohol benzoyl transferase (Benzoyl- CoA:benzyl alcohol/phenylethanol benzoyltransferase)
Os01g0295700	426.654	140.52	1.60238	0.00235336	0.0350828	protein phosphatase 2C02, protein phosphatase 2C 02, protein phosphatase 2C2, protein phosphatase 2C 2, protein phosphatase 2	Similar to Protein phosphatase-2C
Os02g0177800	2288.96	1303.73	0.812032	0.0023619	0.0351894	-	Similar to calmodulin binding protein
Os01g0830500	446.287	180.674	1.30468	0.00236447	0.0352069	2OG-Fe (II) oxygenase domain containing protein, 2OG-Fe (II) oxygenase family protein	2OG-Fe(II) oxygenase domain containing protein
Os07g0642900	153.865	383.564	-1.31798	0.00236599	0.0352089	-	Bacterial transferase hexapeptide repeat domain containing protein
Os12g0571300	9.38191	76.1946	-3.01967	0.00240253	0.0357303	-	Conserved hypothetical protein
Os09g0284250	0	25.0685	-7.17128	0.00240385	0.0357303	-	Hypothetical gene
Os05g0553400	529.924	233.374	1.18302	0.00240546	0.0357332	R2R3-MYB Transcription Factor 55, R2R3-MYB Transcription Factor OsMYB55	Similar to Myb-related transcription factor-like protein (MYB transcription factor)
Os02g0747400	588.876	1141.74	-0.955244	0.00241952	0.035921	TEOSINTE BRANCHED/CYCLOIDEA/PROLIFERATING CELL FACTOR 9	Similar to PCF1
Os06g0159900	79.4774	9.40233	3.07984	0.0024233	0.0359519	plant U-box-containing protein 63, U-box protein 63	Similar to Arm repeat containing protein
Os04g0497700	1863.5	923.852	1.01233	0.00242575	0.0359519	B-box-containing protein 12, CCT domain-containing gene 16, CCT (CO, CO-LIKE and TOC1) domain protein 16, CCT domain protein 16, CONSTANS-like protein	Similar to CONSTANS-like protein
Os07g0133700	461.447	889.029	-0.945899	0.00242701	0.0359519	FK506 binding protein 19	Similar to FK506 binding protein
Os03g0178400	1004.54	531.425	0.918701	0.00242728	0.0359519	-	Alpha/beta hydrolase fold-1 domain containing protein
Os04g0498900	201.645	41.7155	2.27311	0.00243224	0.0360042	-	Similar to N-acetyltransferase ESCO1
Os07g0450000	850.96	1670.72	-0.973202	0.00243593	0.0360379	-	Similar to 60S ribosomal protein L44
Os10g0150800	20011.9	12783.6	0.646557	0.00244921	0.0361944	-	Protein of unknown function DUF1210 family protein
Os08g0159500	1158.58	608.28	0.929536	0.00245063	0.0361944	zinc finger protein LSD1, LESION SIMULATING DISEASE1.1, LESION SIMULATING DISEASE 1.1	Similar to Zinc-finger protein Lsd1
Os06g0557100	439.82	155.652	1.49871	0.0024508	0.0361944	-	Serine/threonine protein kinase domain containing protein
Os02g0473000	868.005	1537.53	-0.824804	0.00245836	0.0362848	-	Riboflavin biosynthesis protein RibD family protein
Os07g0578125	83.6699	11.4869	2.86501	0.00246253	0.0363072	Os_F0741	Protein of unknown function DUF295 domain containing protein
Os11g0602600	3021.92	5421.63	-0.843265	0.00246275	0.0363072	-	Similar to 40S ribosomal protein S9
Os03g0108300	781.268	1478.76	-0.920475	0.00247744	0.0364834	XYLOGLUCAN ENDOTRANSGLUCOSYDASE/HYDROLASE 19	Similar to xyloglucan endotransglucosylase/hydrolase protein 32
Os01g0386600	90.4683	14.0911	2.68248	0.00247842	0.0364834	-	TGF-beta receptor, type I/II extracellular region family protein
Os01g0261200	588.525	262.11	1.16707	0.00248126	0.0364834	NAC DOMAIN-CONTAINING PROTEIN 8	No apical meristem (NAM) protein domain containing protein
Os01g0864500	25.6143	0	7.05933	0.00248173	0.0364834	salt and drought sensitive gene 1	Harpin-induced 1 domain containing protein
Os01g0638000	25.5888	0	7.05793	0.0024819	0.0364834	-	UDP-glucuronosyl/UDP-glucosyltransferase family protein
Os04g0538000	25.5633	0	7.05652	0.00248595	0.0365112	-	Tetratricopeptide TPR-1 domain containing protein
Os09g0478600	612.548	294.442	1.05682	0.00248668	0.0365112	-	Zinc finger, RING/FYVE/PHD-type domain containing protein
Os11g0275500	58.9494	272.775	-2.20996	0.00249027	0.0365428	-	Similar to Endo-1,3;1,4-beta-D-glucanase precursor (EC 3.2.1.-)
Os05g0328000	57.8505	197.814	-1.77309	0.00249546	0.0365529	-	Hypothetical protein
Os09g0534800	1520.07	887.891	0.775691	0.00249638	0.0365529	transcription factor IIB	Transcription initiation factor IIB (General transcription factor TFIIB)
Os03g0741400	647.213	309.987	1.062	0.00249672	0.0365529	WRKY GENE 121	Similar to SUSIBA2
Os03g0228800	1140.2	505.491	1.17347	0.00249793	0.0365529	-	Similar to LRK1 protein
Os02g0139400	521.573	984.908	-0.916947	0.00249819	0.0365529	RICE SQUAMOSA PROMOTER-BINDING-LIKE 3	Similar to Squamosa promoter-binding-like protein 3
Os03g0322900	64.2142	6.26546	3.35722	0.00250449	0.0366208	LATE EMBRYOGENESIS ABUNDANT PROTEIN 17	Late embryogenesis abundant (LEA) protein, Abiotic stress toleranc
Os06g0495100	70.4249	6.78495	3.37513	0.00250572	0.0366208	-	Similar to cDNA, clone: J100088H20, full insert sequence
Os01g0229100	905.147	1545.57	-0.771921	0.00251706	0.0367653	-	Similar to Eukaryotic translation initiation factor 3 subunit 6-interacting protein
Os07g0175300	415.709	159.133	1.3852	0.00252613	0.0368765	-	Conserved hypothetical protein
Os02g0517750	30.2936	162.968	-2.42554	0.0025304	0.0369176	-	Hypothetical gene
Os08g0490300	380.869	790.538	-1.05355	0.00253193	0.0369186	-	RNA recognition motif, glycine rich protein domain containing protein
Os05g0154500	289.507	601.341	-1.05441	0.0025362	0.0369596	-	Spc97/Spc98 family protein
Os08g0127600	2540.79	4034.29	-0.667033	0.00254293	0.0370364	-	Heat shock protein DnaJ, N-terminal domain containing protein
Os10g0471300	1615.86	855.32	0.917804	0.00254807	0.0370898	CYANASE	Similar to Cyanate lyase (CYN)
Os03g0712700	2036.29	1105.94	0.880646	0.00255092	0.03711	fructose-6-phosphate 1-phosphotransferase	Cytosolic phosphoglucomutas
Os06g0731600	270.996	580.543	-1.09932	0.00255751	0.0371844	-	ARID/BRIGHT DNA-binding domain domain containing protein
Os12g0577800	1164.69	628.605	0.889715	0.00255907	0.0371858	-	Protein of unknown function DUF863, plant family protein
Os02g0306100	38.2673	0.522812	6.19505	0.00256153	0.0372002	-	Similar to cation cation antiporter
Os04g0658700	0	25.5531	-7.19896	0.00256398	0.0372145	RECEPTOR-LIKE CYTOPLASMIC KINASE 171	Similar to OSIGBa0132E09-OSIGBa0108L24.8 protein
Os01g0232000	274.239	65.1841	2.07258	0.00256694	0.0372361	TONOPLAST INTRINSIC PROTEIN 4;3	Major intrinsic protein family protein
Os05g0132300	0	27.7024	-7.31539	0.00257939	0.0373952	-	Hypothetical protein
Os07g0654300	66.2866	247.764	-1.90165	0.00258243	0.0374179	-	Conserved hypothetical protein
Os02g0489800	327.083	690.369	-1.07773	0.00260188	0.0376781	SKIP interacting protein 27, SKIPa-interacting protein 27, SKIPa-interacting protein 27	Similar to SKIP interacting protein 18 (Fragment)
Os01g0589000	1581.39	2643.64	-0.741404	0.00260603	0.0377167	-	Nucleic acid-binding, OB-fold domain containing protein
Os09g0362800	359.171	819.319	-1.18942	0.00261419	0.0378132	-	Hypothetical conserved gene
Os10g0550500	316.244	638.954	-1.01469	0.00262167	0.0378997	-	Similar to Pectinacetylesterase
Os04g0633300	48.4176	177.494	-1.87339	0.00262445	0.0379083	-	Similar to H0613A10.4 protein
Os05g0310500	6164.48	3837.74	0.683743	0.00262526	0.0379083	cysteine protease OsCatB	Similar to Cathepsin B-like cysteine protease
Os03g0149100	25.8183	0	7.07053	0.0026388	0.0380821	CROWN ROOTLESS 1	ASYMMETRIC LEAVES2 (AS2)/LATERAL ORGAN BOUNDARIES (LOB) domain transcription factor, Crown root formatio
Os01g0842400	54.4497	251.866	-2.20981	0.00264178	0.0380878	LACCASE 4	Similar to Laccase (EC 1.10.3.2)
Os03g0106550	13.5989	147.636	-3.4446	0.00264221	0.0380878	-	Conserved hypothetical protein
Os03g0596800	564.616	255.173	1.14572	0.00265181	0.0381956	-	Conserved hypothetical protein
Os05g0408900	3209.12	1841.63	0.801204	0.0026527	0.0381956	1-DEOXY-D-XYLULOSE 5-PHOSPHATE SYNTHASE 1	Similar to 1-deoxy-D-xylulose-5-phosphate synthase
Os04g0477900	467.712	932.974	-0.995973	0.00265898	0.0382642	-	Similar to Cysteine proteinase EP-B 1 precursor (EC 3.4.22.-)
ENSRNA049470982	0	26.129	-7.23104	0.00266134	0.0382765	SNORD25	Small nucleolar RNA SNORD25
Os01g0805500	288.867	107.537	1.42564	0.00266353	0.0382861	-	Similar to indole-3-acetate beta-glucosyltransferase
Os04g0417800	197.658	56.9119	1.79642	0.0026694	0.0383488	OsWD40-100	WD40 repeat-like domain containing protein
Os09g0116900	66.3132	239.629	-1.85212	0.0026738	0.0383787	-	Conserved hypothetical protein
Os06g0701400	4062.57	6798.35	-0.742781	0.00267451	0.0383787	-	Similar to 60S acidic ribosomal protein P3 (P1/P2-like) (P3A)
Os02g0193600	371.54	736.439	-0.986894	0.00267704	0.0383829	-	Mitotic checkpoint serine/threonine protein kinase, Bub1 domain containing protein
Os08g0464400	721.553	367.969	0.971542	0.0026783	0.0383829	-	Zinc finger, RING/FYVE/PHD-type domain containing protein
Os06g0647801	240.677	79.3448	1.6007	0.00267936	0.0383829	-	Hypothetical conserved gene
Os08g0357000	3425.19	1636.99	1.06516	0.00268211	0.0384005	BBD2	Similar to Wound responsive protein
Os04g0540600	58.3362	204.539	-1.80935	0.0026873	0.0384504	-	Aldehyde dehydrogenase domain containing protein
Os06g0647100	5106.81	9059.2	-0.826946	0.00268863	0.0384504	-	Similar to 50S ribosomal protein L35, chloroplast precursor (CL35)
Os04g0101400	46.3984	206.874	-2.15563	0.00270524	0.0386662	P-450 93G1	Flavone synthase II (FNSII), Biosynthesis of tricin O-linked conjugate
Os08g0512100	34.8942	148.184	-2.08599	0.0027128	0.0387408	-	Conserved hypothetical protein
Os01g0873200	1026.72	555.923	0.885006	0.00271353	0.0387408	-	Similar to Amidophosphoribosyltransferase, chloroplast precursor (EC 2.4.2.14) (Glutamine phosphoribosylpyrophosphate amidotransferase) (ATASE) (GPAT) (Fragment)
Os05g0134000	836.482	421.349	0.989299	0.00272101	0.0388095	-	Similar to Glycogen synthase kinase
Os10g0562100	824.342	430.69	0.936616	0.0027214	0.0388095	MYBS2	Homeodomain-like containing protein
Os02g0705500	648.718	316.798	1.03394	0.00272472	0.038835	basic helix-loop-helix protein 079	Helix-loop-helix DNA-binding domain containing protein
Os11g0633500	295.435	619.193	-1.06768	0.00272787	0.038858	-	Similar to NBS-LRR disease resistance protein homologue (Fragment)
Os09g0457800	0	37.1197	-7.73757	0.00273195	0.0388795	ALPHA-AMYLASE 3C	Alpha-amylase isozyme 3C precursor (EC 3.2.1.1) (1,4-alpha-D-glucan glucanohydrolase)
Os05g0361700	571.091	192.971	1.56537	0.00273246	0.0388795	ETHYLENE RESPONSE FACTOR 61	Similar to EREBP-2 protein (Fragment)
Os01g0871300	1121.55	613.265	0.870975	0.00274503	0.0390365	-	Pyridoxal phosphate-dependent transferase, major region domain containing protein
Os07g0196900	1829.85	1086.16	0.752449	0.00275321	0.0391134	F-box protein 349	Conserved hypothetical protein
Os02g0609400	4494.15	2788.43	0.688592	0.00275439	0.0391134	-	Similar to Iron-stress related protein
Os12g0515500	625.791	306.886	1.02796	0.00275508	0.0391134	ZINC FINGER CCCH DOMAIN-CONTAINING PROTEIN 67	Similar to Zn-finger transcription factor
Os06g0484450	0	24.549	-7.14106	0.00275749	0.0391257	-	Similar to Chlorophyll a-b binding protein 2, chloroplastic
Os06g0118800	75.1052	226.521	-1.5926	0.00276237	0.0391723	-	Conserved hypothetical protein
Os02g0740400	259.062	575.844	-1.152	0.00276387	0.0391723	GDSL ESTERASE/LIPASE PROTEIN 44	Similar to GSDL-motif lipase
Os01g0151400	307.679	102.888	1.58036	0.0027683	0.0392132	-	Similar to Gamma-glutamyl transferase
Os07g0650600	582.538	210.523	1.46843	0.00277449	0.0392789	BRASSINOLIDE ENHANCED GENE 2	Similar to BLE2 protein
Os04g0555500	1188.38	2004.91	-0.754638	0.00277848	0.0393133	-	WD40 repeat-like domain containing protein
Os10g0165300	25.6664	0	7.06278	0.00278045	0.0393194	-	Cytochrome P450 family protein
Os01g0693400	647.541	316.328	1.03343	0.00278378	0.0393444	APETALA2/ETHYLENE-RESPONSIVE ELEMENT BINDING PROTEIN 127	Pathogenesis-related transcriptional factor and ERF, DNA-binding domain containing protein
Os08g0323600	2213.84	3595	-0.699436	0.00278664	0.0393628	-	Hypothetical conserved gene
Os02g0307800	806.197	1527.83	-0.922164	0.00279979	0.0395162	-	Protein of unknown function DUF3082 domain containing protein
Os01g0856000	156.244	376.81	-1.26994	0.00280062	0.0395162	CELL DIVISION CONTROL 6	Similar to CDC6 protein
Os06g0653000	221.813	58.9402	1.9119	0.00280545	0.0395623	glossy1 homolog, Glossy1-homologous gene 3	Glossy1(GL1) homolog, Cuticular wax biosynthesis, Drought toleranc
Os10g0378300	444.852	934.981	-1.07169	0.00281641	0.0396947	CU TOLERANCE A1	Similar to Truncated copper-binding protein CUTA
Os11g0297650	0	26.1307	-7.23113	0.00282479	0.0397908	-	Conserved hypothetical protein
Os08g0542700	163.991	41.7686	1.9734	0.00283338	0.0398895	-	Ankyrin repeat containing protein
Os09g0421166	79.9875	235.424	-1.5576	0.00284397	0.0400164	-	Hypothetical conserved gene
Os03g0626200	1335	2336.29	-0.807321	0.00284924	0.0400683	-	Conserved hypothetical protein
Os02g0266800	430.538	191.043	1.17224	0.00285265	0.040094	RICE TRANSCRIPTION ACTIVATOR 1	Transcriptional activator protein
Os10g0510500	237.816	81.4294	1.5462	0.00285955	0.0401578	SMALL AUXIN-UP RNA 56	Auxin responsive SAUR protein family protein
Os10g0450800	658.436	303.157	1.11897	0.00286175	0.0401578	-	Hypothetical protein
Os05g0549800	94.1252	15.1433	2.63616	0.00286195	0.0401578	APETALA2/ETHYLENE-RESPONSIVE ELEMENT BINDING PROTEIN 96	Similar to DNA-binding protein RAV1
Os08g0154000	299.836	674.102	-1.16844	0.00286651	0.0401994	-	O-methyltransferase, family 3 protein
Os06g0334400	958.04	514.229	0.897713	0.00287196	0.0402536	CYCLIN-DEPENDENT KINASE F;1	Similar to Cdk-activating kinase 1At (Cdk-activating kinase CAK1At)
Os08g0543400	1065.64	1832.34	-0.781939	0.00288104	0.0403584	-	Transferase family protein
Os09g0440700	570.785	242.291	1.23638	0.00288975	0.0404525	COPPER TRANSPORTER 7	Ctr copper transporter family protein
Os05g0464350	0	24.5523	-7.14125	0.00289095	0.0404525	-	Hypothetical protein
Os01g0704300	328.362	106.558	1.62372	0.00290279	0.0405708	Os_F0670	Conserved hypothetical protein
Os04g0337800	8.64011	77.2817	-3.16514	0.00290444	0.0405708	-	Similar to IN2-2 protein
Os08g0239000	31.0853	177.152	-2.51024	0.00290501	0.0405708	-	Complex 1 LYR protein family protein
Os07g0221300	5.64955	61.6338	-3.44621	0.00290587	0.0405708	-	Hypothetical conserved gene
Os01g0958100	2297.14	3679.85	-0.679843	0.00290741	0.0405708	-	Similar to chloroplast SRP receptor cpFtsY precursor
Os03g0304500	782.083	1417.35	-0.857858	0.00291263	0.0406212	-	Tetratricopeptide-like helical domain containing protein
Os01g0652800	1812.04	2888.07	-0.672483	0.00291426	0.0406215	trichome birefringence-like 57	Protein of unknown function DUF231, plant domain containing protein
Os07g0537500	104.503	279.781	-1.42083	0.00293422	0.0408743	-	Serine/threonine protein kinase-related domain containing protein
Os03g0758000	183.624	50.122	1.87353	0.00293562	0.0408743	WRKY GENE3	Similar to WRKY23 transcription factor (Fragment)
Os01g0214200	1080.14	575.636	0.908053	0.00294122	0.0409298	GDSL ESTERASE/LIPASE PROTEIN 1	Esterase, SGNH hydrolase-type, subgroup domain containing protein
Os01g0207300	251.774	85.1106	1.56478	0.00296	0.0411684	-	Similar to S-adenosylmethionine synthetase 1 (EC 2.5.1.6) (Methionine adenosyltransferase 1) (AdoMet synthetase 1). Splice isoform 2
Os10g0479500	251.903	566.696	-1.16945	0.00296179	0.0411706	LONELY GUY LIKE PHOSPHORIBOHYDROLASE 10	Similar to carboxy-lyase
Os11g0148000	173.372	46.9636	1.88434	0.00296463	0.0411876	Ca(2+)/H(+) EXCHANGER 8	Sodium/calcium exchanger membrane region domain containing protein
Os03g0647800	1111.29	1877.81	-0.756828	0.00297411	0.0412736	-	Similar to expp1 protein
Os06g0143700	0	24.5539	-7.14135	0.00297437	0.0412736	SULPHATE TRANSPORTER 3;4	Similar to Sulfate transporter 2
Os06g0230100	163.042	390.503	-1.26036	0.00297691	0.0412736	CELLULOSE SYNTHASE LIKE A3	Similar to Cellulose synthase-like A1
Os09g0372400	547.003	1036.4	-0.922032	0.00297843	0.0412736	-	Similar to cDNA clone:J033042L23, full insert sequence
Os04g0475900	25.3836	0	7.04599	0.00297898	0.0412736	RETROGRADE-REGULATED MALE STERILITY	Acyl-carrier protein synthase (ACPS)-like domain containing protein, Fertility restoration in Chinese wild rice-type cytoplasmic male sterility (CW-CMS
Os05g0170200	186.433	44.3329	2.07205	0.00298173	0.0412819	-	Similar to Universal stress protein
Os04g0619800	2188.95	3830.07	-0.807088	0.00298284	0.0412819	-	Similar to H0714H04.3 protein
Os10g0130800	429.053	835.857	-0.962222	0.00298692	0.0413158	-	Conserved hypothetical protein
Os05g0119600	63.5766	205.628	-1.69302	0.00299438	0.0413964	-	Similar to Protein binding protein
Os09g0474800	1603.11	927.404	0.789604	0.00300072	0.0414614	-	Phosphatidylinositol 3- and 4-kinase, catalytic domain containing protein
Os11g0214900	24.848	0	7.01589	0.00300456	0.0414918	-	Plant disease resistance response protein family protein
Os03g0431200	423.176	187.396	1.1752	0.00300972	0.0415149	-	Similar to N-acetyl-glutamate synthase
Os12g0632000	28680.5	18978.1	0.595732	0.00301042	0.0415149	Glycine-Rich Protein GRP162, a Gly-rich protein encoding 162 amino acids, glycine-rich protein 162	Gly-rich protein, Partner protein of RF5, Fertility restoratio
Os09g0135400	819.84	1468.14	-0.840645	0.00301115	0.0415149	-	Similar to octicosapeptide/Phox/Bem1p (PB1) domain-containing protein / tetratricopeptide repeat (TPR)-containing protein
Os04g0472700	77.9938	233.276	-1.58065	0.00301301	0.0415179	-	Similar to H0305E08.4 protein
Os02g0525600	4754.42	2999.47	0.66458	0.00301601	0.0415366	-	Similar to H0502B11.1 protein
Os10g0188250	129.197	330.859	-1.3568	0.0030256	0.041646	OsSTA238	Hypothetical protein
Os06g0272700	20.9627	130.594	-2.63681	0.00303429	0.0417429	trichome birefringence-like 64	Protein of unknown function DUF231, plant domain containing protein
Os04g0683100	1271.93	2157.45	-0.762266	0.00304075	0.0418053	-	Similar to Cleavage and polyadenylation specificity factor 5
Os01g0814900	1531.71	904.581	0.759834	0.00304212	0.0418053	cytochrome b5 reductase	Similar to Cytochrome b5 reductase
Os12g0566100	246.177	546.909	-1.15131	0.00304929	0.041881	-	Conserved hypothetical protein
Os01g0867300	1338.09	736.851	0.8607	0.00305368	0.0419186	b-ZIP TRANSCRIPTION FACTOR 12	bZIP transcription factor, Abiotic stress response, ABA signaling, Suppressor of floral transition upon drought stres
Os02g0448400	120.43	322.504	-1.42067	0.00306117	0.0419985	-	Similar to Synaptotagmin C
Os08g0518100	784.441	409.738	0.937028	0.00306656	0.0420498	MICROTUBULE-ASSOCIATED PROTEIN	RabGAP/TBC domain containing protein
Os07g0639000	14.008	128.547	-3.20152	0.00307438	0.0421341	class III peroxidase 107	Similar to Class III peroxidase 46
Os04g0143566	0	25.6078	-7.20197	0.00308101	0.0422022	-	Hypothetical protein
Os02g0482400	247.754	40.2482	2.62189	0.00308568	0.0422433	ORNITHINE DECARBOXYLASE B	Similar to Ornithine decarboxylase (EC 4.1.1.17
Os02g0274000	642.153	318.888	1.00989	0.00309268	0.0423118	RESTORATION OF FERTILITY 2	Similar to Rf2 protein
Os05g0114600	619.116	1141.88	-0.883251	0.00309403	0.0423118	-	Conserved hypothetical protein
Os10g0538200	24.4899	0	6.9948	0.00310425	0.0424189	-	Peptidase aspartic, catalytic domain containing protein
Os07g0246300	725.05	1343.2	-0.889624	0.00310521	0.0424189	OsWD40-139	Conserved hypothetical protein
Os08g0482600	212.126	66.8288	1.66652	0.0031103	0.0424341	UCLACYANIN-LIKE PROTEIN 29	Cupredoxin domain containing protein
Os08g0184300	751.052	1320.42	-0.813992	0.00311277	0.0424341	-	Hypothetical protein
Os03g0429800	2611.41	1559.95	0.743295	0.00311301	0.0424341	XDH	Similar to Xanthine dehydrogenase 1 (EC 1.1.1.204)
Os01g0784500	32.1842	136.272	-2.08231	0.00311303	0.0424341	RECEPTOR-LIKE CYTOPLASMIC KINASE 44	Conserved hypothetical protein
Os01g0647000	250.061	88.7421	1.49458	0.00311544	0.0424441	F-box protein 31	Cyclin-like F-box domain containing protein
Os08g0535600	313.407	644.499	-1.04017	0.00312005	0.042484	-	Zinc finger, Tim10/DDP-type family protein
Os12g0498400	570.729	1030.84	-0.852879	0.00312332	0.0425057	-	Septum formation topological specificity factor MinE family protein
Os06g0662200	309.011	120.586	1.35768	0.00313069	0.0425831	RICE SEED B-ZIPPER 5	Basic leucine zipper (bZIP) transcription factor, Negative regulator of cold and drought stress respons
Os01g0750500	757.038	380.078	0.994167	0.00313423	0.0426083	-	Protein of unknown function DUF814 domain containing protein
Os03g0599000	83.3606	9.9268	3.06993	0.00313717	0.0426254	-	NB-ARC domain containing protein
Os07g0124400	64.0878	206.139	-1.68513	0.00314896	0.0427627	-	Hypothetical conserved gene
Os10g0569400	555.806	202.149	1.45933	0.00315189	0.0427761	RICE PATHOGEN-RELATED PROTEIN	RIR1a protein precursor
Os09g0484200	22715.2	11360	0.999696	0.00315333	0.0427761	-	Hypothetical protein
Os05g0533800	381.532	780.633	-1.03295	0.00315902	0.0428304	-	Similar to hydrogen-transporting ATP synthase, rotational mechanism
Os01g0851700	4708.4	3000.63	0.649954	0.00316266	0.0428568	Starch phosphorylase 2, plastidial starch phosphorylase2, plastidial starch phosphorylase 2	Similar to Cytosolic starch phosphorylase (Fragment)
Os06g0697000	3916.41	2346.96	0.73875	0.00318023	0.0430718	XYLOGLUCAN ENDOTRANSGLUCOSYDASE/HYDROLASE 10	Similar to Xyloglucan endo-transglucosylase/hydrolase 1
Os12g0561900	3706.16	2144.49	0.789278	0.00318857	0.0431616	-	Similar to UDP-glucoronosyl and UDP-glucosyl transferase family protein, expressed
Os11g0116900	129.455	27.6709	2.22635	0.00319531	0.0432297	WRKY GENE 46	Similar to WRKY DNA binding domain containing protein, expressed
Os06g0124300	203.332	453.02	-1.15559	0.00320571	0.0433474	-	Protein of unknown function DUF594 family protein
Os05g0439000	247.864	74.168	1.74085	0.00320776	0.0433519	-	Similar to RING-H2 finger protein ATL1O (RING-H2 finger protein ATL11)
Os10g0344900	264.863	97.0905	1.44789	0.00321253	0.0433931	-	Multi antimicrobial extrusion protein MatE family protein
Os05g0470700	1278.45	739.14	0.79046	0.00321635	0.0434216	RING finger protein	Zinc finger, RING/FYVE/PHD-type domain containing protein
Os05g0557600	985.85	544.98	0.855149	0.0032322	0.0436124	UBIQUITIN-CONJUGATING ENZYME 41	Ubiquitin-conjugating enzyme/RWD-like domain containing protein
Os08g0545200	747.065	346.749	1.10739	0.00323594	0.0436396	dehydrogenase 1	Alcohol dehydrogenase superfamily, zinc-containing protein
Os11g0431100	15.363	101.266	-2.72381	0.00324858	0.0437866	SERINE CARBOXYPEPTIDASE 51	Similar to Serine carboxypeptidase family protein
Os06g0624900	411.8	150.426	1.45293	0.00325475	0.0438304	-	Similar to zinc-binding family protein
Os02g0590400	60.8921	203.127	-1.73789	0.00325529	0.0438304	-	Lecithin:cholesterol acyltransferase family protein
Os10g0418000	1895.54	3423.36	-0.852763	0.00326203	0.0438898	-	Similar to Histone H2A
Os10g0148400	4.60169	90.9544	-4.2978	0.00326317	0.0438898	-	Similar to POT family protein
Os05g0412900	0	24.0311	-7.1103	0.003277	0.0440117	-	Hypothetical protein
Os01g0102300	154.812	441.392	-1.51144	0.00327844	0.0440117	OsTLP27	Thylakoid lumen protein, Photosynthesis and chloroplast developmen
Os05g0103400	351.416	761.328	-1.1156	0.00327903	0.0440117	-	Protein of unknown function DUF3339 domain containing protein
Os12g0553800	15.057	90.2973	-2.58326	0.00327919	0.0440117	-	Hypothetical gene
Os07g0670600	750.645	1347.98	-0.844533	0.00328134	0.0440172	-	Ribosome biogenesis factor, NIP7 domain containing protein
Os03g0700400	24.746	0	7.01008	0.00328338	0.0440213	LIPOXYGENASE 3	Lipoxygenase-3, Generation of stale flavo
Os12g0406200	3497.15	5645.47	-0.690911	0.00328868	0.044069	-	Similar to 40S ribosomal protein S3a (CYC07 protein)
Os03g0851700	868.906	1523.78	-0.810235	0.00330124	0.0442139	Xbos251, XBOS251	Similar to TGB12K interacting protein 3
Os01g0756900	3148.35	5554.82	-0.819115	0.00330383	0.0442251	ARABINOGALACTAN PROTEIN 17	Hypothetical protein
Os02g0596300	131.6	25.5979	2.36214	0.00331205	0.0443118	-	Cytochrome P450 domain containing protein
Os01g0624400	0	23.5017	-7.07817	0.00331421	0.0443166	LATE EMBRYOGENESIS ABUNDANT PROTEIN 6	Similar to Dehydrin
Os01g0153100	4196.96	7082.55	-0.754902	0.00331591	0.0443166	F-box protein 2	Similar to Histone H2B-3 (Fragment)
Os10g0213700	367.242	816.29	-1.15241	0.00332386	0.0443994	-	Similar to P-166-4_1 (Fragment)
Os03g0607400	24.1062	0	6.9719	0.00332782	0.0444288	-	Similar to Metal transporter Nramp6
Os06g0619000	106.804	302.367	-1.50132	0.00334757	0.0446664	-	NB-ARC domain containing protein
Os07g0639600	1648.99	922.091	0.838604	0.00334914	0.0446664	-	Peptidase C15, pyroglutamyl peptidase I family protein
Os06g0694200	75.1031	8.3567	3.1676	0.00335779	0.0447351	GDSL ESTERASE/LIPASE PROTEIN 88	Esterase, SGNH hydrolase-type domain containing protein
Os12g0417100	36.8634	162.301	-2.13664	0.00335783	0.0447351	-	Hypothetical conserved gene
Os01g0793200	367.63	733.314	-0.995919	0.00338189	0.045032	-	Pentatricopeptide repeat domain containing protein
Os05g0534500	73.137	233.218	-1.67285	0.00339023	0.0451193	-	Phospholipase C, phosphatidylinositol-specific , X region domain containing protein
Os05g0129000	3532.6	2081.79	0.762921	0.00339419	0.0451482	gamma-glutamylcysteine synthetase	Similar to Gamma-glutamylcysteine synthetase (Fragment)
Os07g0474600	577.532	1163.99	-1.01096	0.00339856	0.0451827	-	Similar to Mycolic acid methyl transferase-like protein
Os04g0438300	522.922	1108.24	-1.08365	0.0034024	0.04521	-	Uncharacterised protein family UPF0090 domain containing protein
Os11g0147800	8525.14	5482.48	0.636898	0.00340861	0.0452686	-	Similar to Wali7 protein (Fragment)
Os04g0631100	260.769	89.2367	1.54683	0.00342942	0.0454984	-	Similar to H0105C05.5 protein
Os03g0760300	148.729	38.1056	1.96479	0.0034295	0.0454984	-	Cytochrome P450 family protein
Os01g0963400	1573.71	2696.83	-0.777075	0.00343285	0.045519	-	Thioredoxin family protein
Os08g0480200	700.08	345.46	1.01902	0.00344237	0.0456213	-	2OG-Fe(II) oxygenase domain containing protein
Os06g0608300	277.493	617.819	-1.15443	0.00347667	0.0460303	-	Similar to Small nuclear ribonucleoprotein component
Os11g0632200	110.512	296.45	-1.42307	0.00347687	0.0460303	-	Myb/SANT-like domain domain containing protein
Os11g0502700	200.468	30.8409	2.7006	0.00348956	0.0461742	-	Glycosyl transferase, family 31 domain containing protein
Os07g0114000	95.6311	16.1856	2.56254	0.00349522	0.046225	protein phosphatase 2C61, protein phosphatase 2C 61, protein phosphatase 93	Similar to Protein phosphatase 2C-like
Os03g0823400	4359.96	2618.51	0.735572	0.00353013	0.0466612	-	Similar to Bowman-Birk type trypsin inhibitor (WTI)
Os04g0398000	238.663	64.6762	1.88375	0.0035319	0.0466612	ETHYLENE RESPONSE FACTOR 101	ERF transcription factor, A member of APETALA2/Ethylene-Responsive Element Binding Protein(AP2/EREBP) family, Regulation of drought stress response, Innate immunit
Os12g0567800	104.346	14.6172	2.83512	0.00355877	0.0469701	METALLOTHIONEIN 1F	Plant metallothionein, family 15 protein
Os10g0170300	351.57	740.446	-1.07483	0.00356023	0.0469701	-	Alkaline-phosphatase-like, core domain domain containing protein
Os03g0748700	506.949	234.934	1.10969	0.00356084	0.0469701	IRON-SULFUR CLUSTER PROTEIN 38	Iron hydrogenase domain containing protein
Os01g0292900	1100.33	576.983	0.931365	0.00356634	0.0470182	RICE SQUAMOSA PROMOTER-BINDING-LIKE 1	Similar to Squamosa-promoter binding-like protein 2
Os07g0147500	1793.07	878.488	1.02936	0.00357084	0.0470529	PHOTOSYSTEM II SUBUNIT	Similar to Photosystem II 10 kDa polypeptide, chloroplast precursor
Os01g0544200	55.9833	5.21983	3.42275	0.00359359	0.0473281	-	Similar to P450
Os01g0770100	83.2852	12.0131	2.79356	0.00359785	0.0473596	-	O-acyltransferase, WSD1, N-terminal domain containing protein
Os03g0197100	448.665	180.518	1.31354	0.00361535	0.0475651	-	Similar to Sugar transporter protein
Os07g0517000	511.704	934.858	-0.869312	0.00361732	0.0475663	RNA helicase 32	DNA/RNA helicase, C-terminal domain containing protein
Os08g0425800	833.628	432.667	0.946248	0.00362323	0.0476193	-	Similar to DRP2 protein (Fragment)
Os11g0568500	465.208	947.135	-1.02542	0.00362665	0.0476396	-	Prefoldin domain containing protein
Os03g0670700	260985	165157	0.660123	0.00362902	0.047646	GLYCINE-RICH RNA-BINDING PROTEIN 3	Similar to Glycine-rich RNA-binding, abscisic acid-inducible protein
Os03g0588600	39.2897	1.04562	5.23237	0.00363339	0.0476786	-	Frigida-like family protein
Os02g0819500	1858.13	991.673	0.905929	0.00364087	0.047752	-	Similar to Cysteine-type peptidase
Os02g0264700	244.618	84.5646	1.53261	0.00364934	0.0478279	-	Similar to flagelliform silk protein-like protein [Oryza sativa (japonica cultivar-group)]
Os02g0791300	506.334	233.792	1.11486	0.00365044	0.0478279	-	Hypothetical conserved gene
Os01g0607300	58.3107	192.077	-1.71919	0.00366074	0.0479381	-	Small ubiquitin-related modifier, SUMO domain containing protein
Os05g0447000	290.578	110.162	1.39925	0.00366419	0.0479584	-	Similar to Pleckstrin homology domain-containing protein 1 (AtPH1)
Os06g0114366	18.2516	110.659	-2.60299	0.00366883	0.0479818	-	Pentatricopeptide repeat domain containing protein
Os10g0472900	1094.85	1808.58	-0.724176	0.00367019	0.0479818	-	Thiolase-like, subgroup domain containing protein
Os05g0147500	2833.24	4564.72	-0.688068	0.00367166	0.0479818	Deg protease 6, DEG PROTEASE 6	Similar to DEGP2 (DEGP PROTEASE 2); serine-type peptidase/ trypsin
Os10g0377150	3369.22	5674.76	-0.752118	0.0036918	0.0481961	ARABINOGALACTAN PROTEIN 9	Hypothetical protein
Os02g0799700	832.697	401.047	1.05398	0.00369187	0.0481961	-	Similar to serine-rich protein
Os08g0114200	25.0255	0	7.02536	0.00369416	0.0482012	glycoside hydrolase OsGH9B16	Similar to CEL5=CELLULASE 5 (Fragment)
Os04g0286300	23.8246	0	6.95469	0.00369896	0.0482141	WALL-ASSOCIATED KINASE GENE 33	Conserved hypothetical protein
Os02g0652800	23.8246	0	6.95469	0.00369896	0.0482141	-	Major facilitator superfamily MFS_1 protein
Os01g0937100	630.236	316.297	0.99453	0.00371012	0.0483347	-	Similar to Xylanase inhibitor precursor (Xylanase inhibitor TAXI-I)
Os06g0140800	788.91	420.234	0.908667	0.00371396	0.0483598	RECEPTOR-LIKE CYTOPLASMIC KINASE 194	Protein kinase, core domain containing protein
Os03g0643300	673.489	343.989	0.969206	0.00371613	0.0483631	ornithine delta-aminotransferase, ornithine aminotransferase	Ornithine delta-aminotransferase, Abiotic stress toleranc
Os02g0817500	996.408	1769.5	-0.828544	0.00372672	0.0484762	K+ channel beta 1 subunit, K+ Channel beta Subunit	Potassium channel, voltage-dependent, beta subunit, KCNAB-related domain containing protein
Os12g0571700	211.361	566.736	-1.42261	0.00372927	0.0484835	RAPID ALKALIZATION FACTOR 42	Conserved hypothetical protein
Os02g0436500	31.8526	137.81	-2.11177	0.00373112	0.0484835	-	Hypothetical gene
Os04g0465600	12843.2	7623.73	0.752433	0.00373453	0.0485029	-	Bet v I allergen family protein
Os05g0555800	2005.12	3200.9	-0.674762	0.00374197	0.0485746	-	Similar to 60S ribosomal protein L35a-3
Os11g0141400	2.76101	53.2688	-4.259	0.00375221	0.0486826	-	Similar to EF hand family protein, expressed
Os03g0341600	310.442	78.3837	1.98579	0.00375851	0.0487205	-	Pollen Ole e 1 allergen/extensin domain containing protein
Os01g0187900	547.717	241.775	1.17971	0.00375898	0.0487205	-	Similar to Transcription factor MYBS2
Os02g0180000	2373.08	1422.16	0.738716	0.00376522	0.0487764	protein phosphatase 2C11, protein phosphatase 2C 11, protein phosphatase 19	Similar to Protein phosphatase type-2C
Os11g0590700	251.238	64.2661	1.96709	0.00377334	0.0488566	-	NB-ARC domain containing protein
Os07g0565800	6304.56	3709.42	0.765207	0.0037754	0.0488583	-	Similar to LLA-115
Os03g0401300	18987.4	32319	-0.767337	0.00378088	0.0488923	SUCROSE SYNTHASE 1	Sucrose synthase 2 (EC 2.4.1.13) (Sucrose-UDP glucosyltransferase 2)
Os12g0634800	209.036	500.52	-1.25909	0.00378189	0.0488923	-	Protein of unknown function NUC189, C-terminal domain containing protein
Os09g0266000	868.853	1554.84	-0.83946	0.00378789	0.0489448	-	Similar to predicted protein
Os03g0576900	1376.54	809.129	0.766618	0.00379308	0.0489869	POLYAMINE UPTAKE TRANSPORTER 3	Amino acid/polyamine transporter I family protein
Os07g0101300	525.354	959.012	-0.868183	0.00380873	0.0491464	-	Conserved hypothetical protein
Os03g0287400	23.5185	0	6.93645	0.00380932	0.0491464	-	Similar to LOB domain protein 4
Os07g0676600	15.8498	100.184	-2.65739	0.00381315	0.0491707	basic helix-loop-helix protein 163	Similar to DNA binding protein
Os06g0658500	42.1793	161.224	-1.93489	0.00382012	0.0492356	-	Conserved hypothetical protein
Os04g0666800	0	22.9523	-7.04409	0.00382675	0.0492959	-	Similar to H1005F08.21 protein
Os01g0902000	312.129	636.662	-1.02834	0.00382877	0.0492968	-	Hypothetical protein
Os08g0378900	1431.96	2378.73	-0.732162	0.00383332	0.0493304	-	Similar to Thioredoxin protein
Os04g0370900	41.8987	1.56844	4.74056	0.00383746	0.0493586	-	Similar to H0607F01.5 protein
Os05g0105000	2241.32	1373.52	0.706473	0.0038471	0.0494403	-	Similar to Methionine S-methyltransferase (EC 2.1.1.12) (AdoMet:Met S- methyltransferase) (Hv-MMT1)
Os03g0775500	1350.54	790.354	0.772971	0.00384772	0.0494403	-	Protein of unknown function DUF59 domain containing protein
Os03g0618300	388.718	165.506	1.23194	0.00386081	0.0495833	-	Isopenicillin N synthase family protein
Os01g0588400	23.9266	0	6.96073	0.00388071	0.0497937	-	Band 7 protein family protein
Os04g0585050	145.275	29.7787	2.28642	0.00388164	0.0497937	-	Conserved hypothetical protein
Os06g0638500	2094.88	1209.17	0.792788	0.00388811	0.0497937	-	Tyrosine protein kinase domain containing protein
Os09g0506800	300.856	115.91	1.37612	0.00388818	0.0497937	HOMOLOGOUS PAIRING ABERRATION IN RICE MEIOSIS 2	Similar to Meiotic asynaptic mutant 1
Os01g0667900	579.618	180.792	1.68076	0.00388995	0.0497937	GLUTAREDOXIN 6	CC-type glutaredoxin, Homeostatic regulation of nitrogen use, Hormone signalin
Os08g0189200	134.668	23.5149	2.51794	0.00389004	0.0497937	GERMIN-LIKE PROTEIN 8-3	Germin-like protein 8-3, Disease resistanc
Os12g0439700	0	25.0883	-7.1724	0.00389096	0.0497937	-	Similar to RER1A protein
Os12g0552800	279.968	105.422	1.40896	0.0038943	0.0498112	-	Conserved hypothetical protein
Os01g0243100	269.95	556.349	-1.0432	0.00391106	0.0499783	-	Similar to Kinesin
Os02g0454500	4.24354	50.6199	-3.5755	0.00391131	0.0499783	-	Membrane bound O-acyl transferase, MBOAT family protein
Os11g0644500	0	22.9507	-7.04399	0.00391487	0.0499986	-	Similar to Transferase family protein, expressed

## Sheet: Table S3
Table S3: Enriched GO terms in snrk1a mutant compared to WT under normal condition
Regulation	#category	term ID	term description	observed gene count	background gene count	strength	signal	false discovery rate
No enrichment found in down-regulated
Up-regulated	GO Function	GO:0004556	Alpha-amylase activity	3	11	2.03	0.56	0.0119
Up-regulated	GO Function	GO:0004866	Endopeptidase inhibitor activity	4	77	1.31	0.4	0.0389
Up-regulated	COMPARTMENTS	GOCC:0150056	Amylin receptor complex 1	3	10	2.08	0.65	0.0057
Up-regulated	COMPARTMENTS	GOCC:0150058	Amylin receptor complex 3	3	11	2.03	0.65	0.0057
Up-regulated	COMPARTMENTS	GOCC:0048046	Apoplast	5	144	1.14	0.55	0.0087
Up-regulated	COMPARTMENTS	GOCC:0005576	Extracellular region	8	537	0.77	0.45	0.014
Up-regulated	COMPARTMENTS	GOCC:0032179	Germ tube	2	8	2	0.4	0.0409
Up-regulated	COMPARTMENTS	GOCC:0098797	Plasma membrane protein complex	4	124	1.11	0.38	0.042
Up-regulated	UniProt Keywords	KW-0119	Carbohydrate metabolism	4	129	1.09	0.39	0.0378
Up-regulated	UniProt Keywords	KW-0329	Glyoxylate bypass	2	4	2.3	0.42	0.0378
Up-regulated	UniProt Keywords	KW-0330	Glyoxysome	2	5	2.2	0.42	0.0378
Up-regulated	UniProt Keywords	KW-0732	Signal	20	3326	0.38	0.3	0.0378
Up-regulated	UniProt Keywords	KW-0346	Stress response	5	255	0.89	0.37	0.0388
Up-regulated	UniProt Keywords	KW-0480	Metal-thiolate cluster	2	11	1.86	0.41	0.0388
Up-regulated	UniProt Keywords	KW-1015	Disulfide bond	7	546	0.71	0.35	0.0388
Up-regulated	UniProt Keywords	KW-0326	Glycosidase	5	294	0.83	0.34	0.0496
Up-regulated	SMART	SM00205	Thaumatin family	3	26	1.66	0.53	0.0142
Up-regulated	SMART	SM00380	DNA-binding domain in plant proteins such as APETALA2 and EREBPs	5	134	1.17	0.5	0.0142
Up-regulated	SMART	SM00642	Alpha-amylase domain	2	8	2	0.39	0.0469
Up-regulated	SMART	SM00810	Alpha-amylase C-terminal beta-sheet domain	2	8	2	0.39	0.0469

## Sheet: Table S4
Table S4: Enriched GO terms in snrk1bc mutant compared to WT grown under normal condition
Regulation	#category	term ID	term description	observed gene count	background gene count	strength	signal	false discovery rate
Down-regulated	COMPARTMENTS	GOCC:0009536	Plastid	86	1939	0.46	1.27	1.85e-14
Down-regulated	COMPARTMENTS	GOCC:0110165	Cellular anatomical entity	470	23280	0.11	0.71	1.85e-14
Down-regulated	COMPARTMENTS	GOCC:0009507	Chloroplast	77	1658	0.48	1.3	3.38e-14
Down-regulated	COMPARTMENTS	GOCC:0043226	Organelle	313	14056	0.16	0.73	1.05e-11
Down-regulated	COMPARTMENTS	GOCC:0043232	Intracellular non-membrane-bounded organelle	78	1914	0.42	1.11	1.05e-11
Down-regulated	COMPARTMENTS	GOCC:0043229	Intracellular organelle	305	13659	0.16	0.73	1.3e-11
Down-regulated	COMPARTMENTS	GOCC:0005622	Intracellular	383	18741	0.12	0.67	1.6e-10
Down-regulated	COMPARTMENTS	GOCC:0005737	Cytoplasm	232	10078	0.17	0.69	5.64e-09
Down-regulated	COMPARTMENTS	GOCC:0044391	Ribosomal subunit	20	208	0.79	1.33	6.21e-08
Down-regulated	COMPARTMENTS	GOCC:0005840	Ribosome	22	258	0.74	1.28	6.32e-08
Down-regulated	COMPARTMENTS	GOCC:0022626	Cytosolic ribosome	18	179	0.81	1.28	1.99e-07
Down-regulated	COMPARTMENTS	GOCC:0043227	Membrane-bounded organelle	242	11616	0.13	0.54	1.37e-05
Down-regulated	COMPARTMENTS	GOCC:0022625	Cytosolic large ribosomal subunit	12	101	0.88	1.03	1.64e-05
Down-regulated	COMPARTMENTS	GOCC:0044815	DNA packaging complex	8	33	1.19	1.15	1.64e-05
Down-regulated	COMPARTMENTS	GOCC:1990904	Ribonucleoprotein complex	28	567	0.5	0.81	1.72e-05
Down-regulated	COMPARTMENTS	GOCC:0043231	Intracellular membrane-bounded organelle	229	10964	0.13	0.53	2.41e-05
Down-regulated	COMPARTMENTS	GOCC:0009532	Plastid stroma	20	319	0.61	0.85	2.66e-05
Down-regulated	COMPARTMENTS	GOCC:0032993	protein-DNA complex	11	92	0.89	0.97	3.78e-05
Down-regulated	COMPARTMENTS	GOCC:0005694	Chromosome	29	661	0.45	0.7	7.94e-05
Down-regulated	COMPARTMENTS	GOCC:0009570	Chloroplast stroma	18	305	0.58	0.72	0.00019
Down-regulated	COMPARTMENTS	GOCC:0000786	Nucleosome	6	22	1.25	0.92	0.0002
Down-regulated	COMPARTMENTS	GOCC:0031225	Anchored component of membrane	15	222	0.64	0.73	0.00024
Down-regulated	COMPARTMENTS	GOCC:0005829	Cytosol	35	1060	0.33	0.48	0.0022
Down-regulated	COMPARTMENTS	GOCC:0005576	Extracellular region	21	537	0.4	0.42	0.0086
Down-regulated	COMPARTMENTS	GOCC:0046658	Anchored component of plasma membrane	6	50	0.89	0.49	0.0103
Down-regulated	COMPARTMENTS	GOCC:0009505	Plant-type cell wall	11	196	0.56	0.4	0.0177
Down-regulated	COMPARTMENTS	GOCC:0015935	Small ribosomal subunit	7	88	0.71	0.37	0.0297
Down-regulated	COMPARTMENTS	GOCC:0030312	External encapsulating structure	14	321	0.45	0.33	0.0322
Down-regulated	COMPARTMENTS	GOCC:0032991	Protein-containing complex	106	5033	0.13	0.27	0.0353
Down-regulated	GO Component	GO:0043232	Intracellular non-membrane-bounded organelle	104	2000	0.53	1.65	2.84e-23
Down-regulated	GO Component	GO:0110165	Cellular anatomical entity	531	26859	0.11	0.73	1.57e-18
Down-regulated	GO Component	GO:0005840	Ribosome	42	444	0.79	2.13	4.44e-17
Down-regulated	GO Component	GO:0009507	Chloroplast	92	2213	0.43	1.23	7.44e-15
Down-regulated	GO Component	GO:0043229	Intracellular organelle	342	15330	0.16	0.77	3.72e-14
Down-regulated	GO Component	GO:0009536	Plastid	96	2481	0.4	1.14	8.07e-14
Down-regulated	GO Component	GO:0044815	DNA packaging complex	20	103	1.1	2.4	3.83e-13
Down-regulated	GO Component	GO:0000786	Nucleosome	17	70	1.19	2.45	1.53e-12
Down-regulated	GO Component	GO:0005622	Intracellular anatomical structure	388	18617	0.13	0.71	1.53e-12
Down-regulated	GO Component	GO:0032993	protein-DNA complex	19	112	1.04	2.11	1.19e-11
Down-regulated	GO Component	GO:0005737	Cytoplasm	277	12494	0.16	0.7	4.59e-10
Down-regulated	GO Component	GO:0000785	Chromatin	22	243	0.77	1.39	1.09e-08
Down-regulated	GO Component	GO:0044391	Ribosomal subunit	24	297	0.72	1.33	1.31e-08
Down-regulated	GO Component	GO:0043231	Intracellular membrane-bounded organelle	300	14424	0.13	0.62	4.62e-08
Down-regulated	GO Component	GO:0043227	Membrane-bounded organelle	301	14511	0.13	0.62	5.36e-08
Down-regulated	GO Component	GO:0009532	Plastid stroma	29	492	0.58	1.07	1.52e-07
Down-regulated	GO Component	GO:0005694	Chromosome	29	498	0.57	1.06	1.86e-07
Down-regulated	GO Component	GO:0009570	Chloroplast stroma	28	485	0.57	1.03	3.9e-07
Down-regulated	GO Component	GO:0015934	Large ribosomal subunit	15	172	0.75	1.01	8.82e-06
Down-regulated	GO Component	GO:0005874	Microtubule	17	228	0.68	0.95	1.08e-05
Down-regulated	GO Component	GO:0022626	Cytosolic ribosome	17	230	0.68	0.94	1.15e-05
Down-regulated	GO Component	GO:0005856	Cytoskeleton	24	471	0.52	0.79	2.76e-05
Down-regulated	GO Component	GO:0005576	Extracellular region	56	1783	0.31	0.65	2.87e-05
Down-regulated	GO Component	GO:0015630	Microtubule cytoskeleton	18	285	0.61	0.84	3.55e-05
Down-regulated	GO Component	GO:1990904	Ribonucleoprotein complex	32	796	0.41	0.69	5.9e-05
Down-regulated	GO Component	GO:0032991	Protein-containing complex	91	3576	0.22	0.55	8.48e-05
Down-regulated	GO Component	GO:0022625	Cytosolic large ribosomal subunit	11	132	0.73	0.74	0.00035
Down-regulated	GO Component	GO:0031225	Anchored component of membrane	17	317	0.54	0.65	0.00047
Down-regulated	GO Component	GO:0099080	Supramolecular complex	18	378	0.49	0.58	0.0011
Down-regulated	GO Component	GO:0042170	Plastid membrane	24	642	0.38	0.49	0.0027
Down-regulated	GO Component	GO:0009526	Plastid envelope	27	783	0.35	0.46	0.0036
Down-regulated	GO Component	GO:0009535	Chloroplast thylakoid membrane	17	387	0.45	0.48	0.0043
Down-regulated	GO Component	GO:0005829	Cytosol	56	2180	0.22	0.4	0.0047
Down-regulated	GO Component	GO:0015935	Small ribosomal subunit	9	125	0.67	0.52	0.0047
Down-regulated	GO Component	GO:0009534	Chloroplast thylakoid	18	453	0.41	0.43	0.0077
Down-regulated	GO Component	GO:0009579	Thylakoid	19	499	0.39	0.42	0.0085
Down-regulated	GO Component	GO:0005911	Cell-cell junction	17	437	0.4	0.39	0.0129
Down-regulated	GO Component	GO:0046658	Anchored component of plasma membrane	9	164	0.55	0.37	0.0244
Down-regulated	GO Component	GO:0005871	Kinesin complex	4	30	0.93	0.39	0.0287
Down-regulated	GO Component	GO:0031967	Organelle envelope	35	1325	0.23	0.29	0.0344
Down-regulated	GO Component	GO:0048046	Apoplast	12	283	0.44	0.33	0.0344
Down-regulated	GO Component	GO:0022627	Cytosolic small ribosomal subunit	6	84	0.66	0.34	0.0399
Down-regulated	GO Function	GO:0005198	Structural molecule activity	62	550	0.86	2.98	1.2e-28
Down-regulated	GO Function	GO:0003735	Structural constituent of ribosome	38	387	0.8	2.04	3.95e-15
Down-regulated	GO Function	GO:0030527	Structural constituent of chromatin	18	67	1.24	2.58	5.43e-13
Down-regulated	GO Function	GO:0019843	rRNA binding	22	164	0.94	1.86	8.5e-11
Down-regulated	GO Function	GO:0046982	Protein heterodimerization activity	17	124	0.95	1.52	2.88e-08
Down-regulated	GO Function	GO:0005488	Binding	326	16563	0.1	0.51	1.74e-05
Down-regulated	GO Function	GO:1901363	Heterocyclic compound binding	206	9732	0.14	0.48	0.00021
Down-regulated	GO Function	GO:0097159	Organic cyclic compound binding	206	9756	0.13	0.48	0.00022
Down-regulated	GO Function	GO:0003777	Microtubule motor activity	9	67	0.94	0.76	0.00059
Down-regulated	GO Function	GO:0008092	Cytoskeletal protein binding	21	424	0.5	0.57	0.0014
Down-regulated	GO Function	GO:0003774	Cytoskeletal motor activity	10	101	0.81	0.64	0.0016
Down-regulated	GO Function	GO:0003676	Nucleic acid binding	118	5124	0.17	0.43	0.0018
Down-regulated	GO Function	GO:0046983	Protein dimerization activity	25	621	0.41	0.47	0.0044
Down-regulated	GO Function	GO:0003723	RNA binding	54	1937	0.25	0.4	0.0057
Down-regulated	GO Function	GO:0015631	Tubulin binding	13	206	0.61	0.5	0.0057
Down-regulated	GO Function	GO:0004601	Peroxidase activity	12	187	0.62	0.47	0.0084
Down-regulated	GO Function	GO:0008017	Microtubule binding	12	188	0.61	0.47	0.0084
Down-regulated	GO Function	GO:0016491	Oxidoreductase activity	55	2031	0.24	0.38	0.0084
Down-regulated	GO Function	GO:0016209	Antioxidant activity	13	226	0.57	0.44	0.0102
Down-regulated	GO Function	GO:0044183	Protein folding chaperone	8	97	0.73	0.4	0.0221
Down-regulated	GO Function	GO:0005515	Protein binding	71	2969	0.19	0.31	0.0253
Down-regulated	GO Function	GO:0005200	Structural constituent of cytoskeleton	4	18	1.16	0.4	0.0297
Down-regulated	GO Process	GO:0006412	Translation	45	674	0.63	1.48	7.38e-12
Down-regulated	GO Process	GO:0016043	Cellular component organization	104	3138	0.33	0.93	2.31e-10
Down-regulated	GO Process	GO:0009058	Biosynthetic process	104	3786	0.25	0.66	4.03e-06
Down-regulated	GO Process	GO:0034641	Cellular nitrogen compound metabolic process	104	4108	0.21	0.53	0.00015
Down-regulated	GO Process	GO:0071554	Cell wall organization or biogenesis	26	639	0.42	0.51	0.0023
Down-regulated	GO Process	GO:0007049	Cell cycle	23	595	0.4	0.4	0.012
Down-regulated	GO Process	GO:0006518	Peptide metabolic process	51	850	0.59	1.4	7.38e-12
Down-regulated	GO Process	GO:0034645	Cellular macromolecule biosynthetic process	60	1165	0.52	1.29	7.38e-12
Down-regulated	GO Process	GO:0071840	Cellular component organization or biogenesis	119	3575	0.33	0.98	7.38e-12
Down-regulated	GO Process	GO:0009987	Cellular process	388	18600	0.13	0.7	1.15e-11
Down-regulated	GO Process	GO:0043603	Cellular amide metabolic process	52	974	0.54	1.27	4.42e-11
Down-regulated	GO Process	GO:0009059	Macromolecule biosynthetic process	71	1722	0.42	1.07	1.71e-10
Down-regulated	GO Process	GO:0010467	Gene expression	74	2246	0.33	0.76	8.92e-07
Down-regulated	GO Process	GO:1901566	Organonitrogen compound biosynthetic process	61	1699	0.36	0.79	1.17e-06
Down-regulated	GO Process	GO:0006996	Organelle organization	68	2019	0.34	0.76	1.55e-06
Down-regulated	GO Process	GO:0044271	Cellular nitrogen compound biosynthetic process	58	1619	0.36	0.77	2.69e-06
Down-regulated	GO Process	GO:0044249	Cellular biosynthetic process	98	3472	0.26	0.67	3.33e-06
Down-regulated	GO Process	GO:0044260	Cellular macromolecule metabolic process	86	2970	0.27	0.66	8.88e-06
Down-regulated	GO Process	GO:0044085	Cellular component biogenesis	54	1572	0.35	0.68	2.59e-05
Down-regulated	GO Process	GO:1901576	Organic substance biosynthetic process	97	3593	0.24	0.6	2.59e-05
Down-regulated	GO Process	GO:0007017	Microtubule-based process	18	257	0.65	0.82	6.67e-05
Down-regulated	GO Process	GO:0006334	Nucleosome assembly	8	48	1.03	0.81	0.00042
Down-regulated	GO Process	GO:0000278	Mitotic cell cycle	17	282	0.59	0.63	0.00083
Down-regulated	GO Process	GO:0051276	Chromosome organization	27	630	0.44	0.58	0.00083
Down-regulated	GO Process	GO:0007018	Microtubule-based movement	9	76	0.88	0.69	0.0011
Down-regulated	GO Process	GO:0044237	Cellular metabolic process	215	10669	0.11	0.4	0.0018
Down-regulated	GO Process	GO:0071824	protein-DNA complex subunit organization	10	108	0.78	0.61	0.0022
Down-regulated	GO Process	GO:0022607	Cellular component assembly	34	982	0.35	0.47	0.0031
Down-regulated	GO Process	GO:0007010	Cytoskeleton organization	17	322	0.53	0.52	0.0032
Down-regulated	GO Process	GO:0065004	protein-DNA complex assembly	9	93	0.8	0.57	0.0038
Down-regulated	GO Process	GO:0006325	Chromatin organization	18	388	0.48	0.44	0.0084
Down-regulated	GO Process	GO:0008152	Metabolic process	267	14111	0.09	0.33	0.0084
Down-regulated	GO Process	GO:0006338	Chromatin remodeling	11	162	0.64	0.46	0.0098
Down-regulated	GO Process	GO:0022402	Cell cycle process	18	425	0.44	0.36	0.0212
Down-regulated	GO Process	GO:0032544	Plastid translation	4	16	1.21	0.43	0.0228
Down-regulated	GO Process	GO:0065003	Protein-containing complex assembly	24	672	0.36	0.35	0.0229
Down-regulated	GO Process	GO:0042744	Hydrogen peroxide catabolic process	10	155	0.62	0.38	0.0245
Down-regulated	GO Process	GO:0072593	Reactive oxygen species metabolic process	11	189	0.57	0.36	0.0277
Down-regulated	GO Process	GO:0009636	Response to toxic substance	16	372	0.44	0.33	0.0345
Down-regulated	GO Process	GO:0098754	Detoxification	15	335	0.46	0.33	0.0345
Down-regulated	GO Process	GO:0042546	Cell wall biogenesis	12	230	0.53	0.34	0.0351
Down-regulated	GO Process	GO:1903047	Mitotic cell cycle process	12	231	0.53	0.33	0.0357
Down-regulated	GO Process	GO:0043933	Protein-containing complex organization	25	750	0.33	0.3	0.0378
Down-regulated	GO Process	GO:0045903	Positive regulation of translational fidelity	3	8	1.38	0.36	0.0447
Down-regulated	GO Process	GO:0000226	Microtubule cytoskeleton organization	10	174	0.57	0.31	0.0471
Down-regulated	InterPro	IPR007125	Histone H2A/H2B/H3	16	39	1.42	2.77	7.3e-13
Down-regulated	InterPro	IPR009072	Histone-fold	17	79	1.14	2.01	3.23e-10
Down-regulated	InterPro	IPR032454	Histone H2A, C-terminal domain	8	12	1.63	1.59	5.9e-07
Down-regulated	InterPro	IPR002119	Histone H2A	8	14	1.57	1.51	1.09e-06
Down-regulated	InterPro	IPR032458	Histone H2A conserved site	7	13	1.54	1.24	1.43e-05
Down-regulated	InterPro	IPR000558	Histone H2B	7	15	1.48	1.17	2.55e-05
Down-regulated	InterPro	IPR045003	Fasciclin-like arabinogalactan protein, group A	6	13	1.47	0.93	0.00024
Down-regulated	InterPro	IPR000782	FAS1 domain	7	25	1.26	0.87	0.00033
Down-regulated	InterPro	IPR036378	FAS1 domain superfamily	7	28	1.21	0.81	0.00056
Down-regulated	InterPro	IPR019821	Kinesin motor domain, conserved site	7	33	1.14	0.72	0.0013
Down-regulated	InterPro	IPR036961	Kinesin motor domain superfamily	9	67	0.94	0.69	0.0013
Down-regulated	InterPro	IPR001752	Kinesin motor domain	8	56	0.96	0.62	0.0029
Down-regulated	InterPro	IPR033905	Secretory peroxidase	10	110	0.77	0.5	0.0074
Down-regulated	InterPro	IPR002453	Beta tubulin	4	8	1.51	0.53	0.0101
Down-regulated	InterPro	IPR019793	Peroxidases heam-ligand binding site	10	116	0.75	0.47	0.0101
Down-regulated	InterPro	IPR013838	Beta tubulin, autoregulation binding site	4	10	1.41	0.46	0.0174
Down-regulated	InterPro	IPR000823	Plant peroxidase	10	134	0.68	0.38	0.0268
Down-regulated	InterPro	IPR044859	Allene oxide cyclase/Dirigent protein	6	41	0.97	0.4	0.0268
Down-regulated	InterPro	IPR023123	Tubulin, C-terminal	4	13	1.3	0.39	0.0336
Down-regulated	InterPro	IPR000217	Tubulin	4	14	1.27	0.37	0.0405
Down-regulated	InterPro	IPR017975	Tubulin, conserved site	4	14	1.27	0.37	0.0405
Down-regulated	InterPro	IPR002016	Haem peroxidase	10	146	0.65	0.33	0.0407
Down-regulated	InterPro	IPR010255	Haem peroxidase superfamily	10	148	0.64	0.33	0.0432
Down-regulated	KEGG	map03010	Ribosome	43	602	0.66	1.64	1.64e-13
Down-regulated	Reactome	MAP-2299718	Condensation of Prophase Chromosomes	11	30	1.37	1.86	1.65e-08
Down-regulated	Reactome	MAP-72766	Translation	35	646	0.54	1.01	2.67e-07
Down-regulated	Reactome	MAP-392499	Metabolism of proteins	71	2207	0.32	0.72	3.39e-06
Down-regulated	Reactome	MAP-68875	Mitotic Prophase	13	96	0.94	1.18	3.39e-06
Down-regulated	Reactome	MAP-68886	M Phase	21	304	0.65	0.96	6.55e-06
Down-regulated	Reactome	MAP-68616	Assembly of the ORC complex at the origin of replication	8	29	1.25	1.21	1.01e-05
Down-regulated	Reactome	MAP-1799339	SRP-dependent cotranslational protein targeting to membrane	22	354	0.6	0.89	1.28e-05
Down-regulated	Reactome	MAP-110330	Recognition and association of DNA glycosylase with site containing an affected purine	7	21	1.33	1.18	1.71e-05
Down-regulated	Reactome	MAP-156827	L13a-mediated translational silencing of Ceruloplasmin expression	22	368	0.59	0.86	1.71e-05
Down-regulated	Reactome	MAP-72689	Formation of a pool of free 40S subunits	21	335	0.61	0.88	1.71e-05
Down-regulated	Reactome	MAP-72706	GTP hydrolysis and joining of the 60S ribosomal subunit	20	311	0.62	0.88	1.71e-05
Down-regulated	Reactome	MAP-72737	Cap-dependent Translation Initiation	22	365	0.59	0.86	1.71e-05
Down-regulated	Reactome	MAP-73929	Base-Excision Repair, AP Site Formation	8	35	1.17	1.14	1.71e-05
Down-regulated	Reactome	MAP-975956	Nonsense Mediated Decay (NMD) independent of the Exon Junction Complex (EJC)	20	317	0.61	0.87	1.92e-05
Down-regulated	Reactome	MAP-5693565	Recruitment and ATM-mediated phosphorylation of repair and signaling proteins at DNA double strand breaks	8	37	1.14	1.12	2.02e-05
Down-regulated	Reactome	MAP-5693606	DNA Double Strand Break Response	8	37	1.14	1.12	2.02e-05
Down-regulated	Reactome	MAP-72613	Eukaryotic Translation Initiation	22	384	0.57	0.84	2.02e-05
Down-regulated	Reactome	MAP-110331	Cleavage of the damaged purine	7	26	1.24	1.12	2.57e-05
Down-regulated	Reactome	MAP-73927	Depurination	7	26	1.24	1.12	2.57e-05
Down-regulated	Reactome	MAP-68867	Assembly of the pre-replicative complex	10	75	0.93	1.01	2.94e-05
Down-regulated	Reactome	MAP-927802	Nonsense-Mediated Decay (NMD)	20	336	0.58	0.83	3.02e-05
Down-regulated	Reactome	MAP-975957	Nonsense Mediated Decay (NMD) enhanced by the Exon Junction Complex (EJC)	20	336	0.58	0.83	3.02e-05
Down-regulated	Reactome	MAP-69002	DNA Replication Pre-Initiation	12	122	0.8	0.93	4e-05
Down-regulated	Reactome	MAP-2559586	DNA Damage/Telomere Stress Induced Senescence	7	32	1.15	1.01	6.3e-05
Down-regulated	Reactome	MAP-69278	Cell Cycle, Mitotic	27	600	0.46	0.72	6.3e-05
Down-regulated	Reactome	MAP-3214847	HATs acetylate histones	8	48	1.03	0.98	6.62e-05
Down-regulated	Reactome	MAP-2559580	Oxidative Stress Induced Senescence	8	49	1.02	0.97	7.31e-05
Down-regulated	Reactome	MAP-5625740	RHO GTPases activate PKNs	7	37	1.09	0.93	0.00013
Down-regulated	Reactome	MAP-8866654	E3 ubiquitin ligases ubiquitinate target proteins	7	39	1.06	0.9	0.00017
Down-regulated	Reactome	MAP-5693571	Nonhomologous End-Joining (NHEJ)	7	41	1.04	0.87	0.00022
Down-regulated	Reactome	MAP-1640170	Cell Cycle	29	742	0.4	0.61	0.00028
Down-regulated	Reactome	MAP-195721	Signaling by WNT	10	106	0.78	0.77	0.00031
Down-regulated	Reactome	MAP-2559582	Senescence-Associated Secretory Phenotype (SASP)	7	44	1.01	0.83	0.00031
Down-regulated	Reactome	MAP-195258	RHO GTPase Effectors	13	192	0.64	0.69	0.00044
Down-regulated	Reactome	MAP-201681	TCF dependent signaling in response to WNT	7	48	0.97	0.79	0.00047
Down-regulated	Reactome	MAP-73886	Chromosome Maintenance	11	141	0.7	0.7	0.00054
Down-regulated	Reactome	MAP-69481	G2/M Checkpoints	11	151	0.67	0.65	0.00095
Down-regulated	Reactome	MAP-2559583	Cellular Senescence	8	87	0.77	0.61	0.0023
Down-regulated	Reactome	MAP-69620	Cell Cycle Checkpoints	13	237	0.55	0.53	0.0029
Down-regulated	Reactome	MAP-8852135	Protein ubiquitination	7	69	0.82	0.58	0.0034
Down-regulated	Reactome	MAP-69306	DNA Replication	12	212	0.56	0.52	0.0038
Down-regulated	Reactome	MAP-73884	Base Excision Repair	8	102	0.7	0.52	0.0057
Down-regulated	Reactome	MAP-9018519	Estrogen-dependent gene expression	7	77	0.77	0.52	0.0058
Down-regulated	Reactome	MAP-73772	RNA Polymerase I Promoter Escape	7	79	0.76	0.51	0.0066
Down-regulated	Reactome	MAP-3247509	Chromatin modifying enzymes	10	164	0.59	0.48	0.0067
Down-regulated	Reactome	MAP-4839726	Chromatin organization	10	164	0.59	0.48	0.0067
Down-regulated	Reactome	MAP-157579	Telomere Maintenance	9	136	0.63	0.48	0.0071
Down-regulated	Reactome	MAP-73854	RNA Polymerase I Promoter Clearance	7	81	0.75	0.5	0.0071
Down-regulated	Reactome	MAP-73864	RNA Polymerase I Transcription	7	81	0.75	0.5	0.0071
Down-regulated	Reactome	MAP-69473	G2/M DNA damage checkpoint	8	110	0.67	0.48	0.0078
Down-regulated	Reactome	MAP-194315	Signaling by Rho GTPases	17	431	0.41	0.41	0.0099
Down-regulated	Reactome	MAP-68877	Mitotic Prometaphase	8	115	0.65	0.46	0.0099
Down-regulated	Reactome	MAP-9716542	Signaling by Rho GTPases, Miro GTPases and RHOBTB3	17	439	0.4	0.4	0.0116
Down-regulated	Reactome	MAP-8939211	ESR-mediated signaling	8	129	0.6	0.4	0.0191
Down-regulated	Reactome	MAP-9648025	EML4 and NUDC in mitotic spindle formation	5	56	0.76	0.36	0.0356
Down-regulated	Reactome	MAP-5693532	DNA Double-Strand Break Repair	9	179	0.51	0.33	0.0371
Down-regulated	Reactome	MAP-5693567	HDR through Homologous Recombination (HRR) or Single Strand Annealing (SSA)	8	146	0.55	0.33	0.0377
Down-regulated	Reactome	MAP-5693538	Homology Directed Repair	8	151	0.53	0.31	0.0451
Down-regulated	SMART	SM00414	Histone 2A	8	13	1.6	1.67	2.45e-07
Down-regulated	SMART	SM00427	Histone H2B	7	15	1.48	1.31	6.64e-06
Down-regulated	SMART	SM00554	Four repeated domains in the Fasciclin I family of proteins, present in many other contexts.	7	24	1.27	1.05	6.05e-05
Down-regulated	SMART	SM00129	Kinesin motor, catalytic domain. ATPase.	8	53	0.99	0.78	0.00052
Down-regulated	SMART	SM00864	Tubulin/FtsZ family, GTPase domain	4	16	1.21	0.43	0.0218
Down-regulated	SMART	SM00865	Tubulin/FtsZ family, C-terminal domain	4	16	1.21	0.43	0.0218
Down-regulated	STRING clusters	CL:9513	Structural constituent of chromatin, and PKMTs methylate histone lysines	16	97	1.03	1.49	1.08e-07
Down-regulated	STRING clusters	CL:9515	Structural constituent of chromatin, and PKMTs methylate histone lysines	15	91	1.03	1.47	1.52e-07
Down-regulated	STRING clusters	CL:17702	Cytosolic ribosome	19	180	0.83	1.29	2.46e-07
Down-regulated	STRING clusters	CL:9517	Structural constituent of chromatin, and PKMTs methylate histone lysines	14	85	1.03	1.43	2.48e-07
Down-regulated	STRING clusters	CL:9519	Structural constituent of chromatin, and Histone H3-K27 methylation	12	60	1.11	1.41	5.67e-07
Down-regulated	STRING clusters	CL:38633	Mixed, incl. Ribosomal protein S21 superfamily, and Ribosomal protein L18	8	15	1.54	1.57	5.91e-07
Down-regulated	STRING clusters	CL:9524	Mixed, incl. Structural constituent of chromatin, and Histone H3-K27 methylation	11	49	1.16	1.42	7.36e-07
Down-regulated	STRING clusters	CL:9585	Nucleosome core, and HMGB9-like, ARID/BRIGHT DNA binding domain	8	16	1.51	1.54	7.36e-07
Down-regulated	STRING clusters	CL:18265	rRNA binding, and Ribosomal protein L13, bacterial-type	10	40	1.21	1.39	1.34e-06
Down-regulated	STRING clusters	CL:9586	Nucleosome core, and GYF domain	7	11	1.61	1.48	1.6e-06
Down-regulated	STRING clusters	CL:18264	rRNA binding, and Organellar large ribosomal subunit	11	60	1.07	1.26	2.99e-06
Down-regulated	STRING clusters	CL:18255	rRNA binding, and Organellar ribosome	13	97	0.94	1.17	3.93e-06
Down-regulated	STRING clusters	CL:18266	rRNA binding, and Protein unfolding	8	25	1.31	1.27	7.03e-06
Down-regulated	STRING clusters	CL:18260	rRNA binding, and Mitochondrial ribosome	12	86	0.95	1.13	7.36e-06
Down-regulated	STRING clusters	CL:38613	Mostly uncharacterized, incl. Ubiquitin carboxyl-terminal hydrolase, and Ribosomal protein S21 superfamily	9	41	1.15	1.17	1.19e-05
Down-regulated	STRING clusters	CL:17703	Cytosolic ribosome	15	156	0.79	1.01	1.26e-05
Down-regulated	STRING clusters	CL:38637	Mixed, incl. Ribosomal protein L33, and Ribosomal protein L35	6	10	1.59	1.24	1.53e-05
Down-regulated	STRING clusters	CL:17012	Mixed, incl. Microtubule motor activity, and Microtubule-associated protein, MAP65/Ase1/PRC1	13	141	0.77	0.85	0.0001
Down-regulated	STRING clusters	CL:54750	Mostly uncharacterized, incl. Response to high light intensity, and Ricin B-like lectin EULS3-like	9	60	0.99	0.9	0.00013
Down-regulated	STRING clusters	CL:18268	rRNA binding, and Protein unfolding	6	18	1.33	0.96	0.00016
Down-regulated	STRING clusters	CL:54751	Mostly uncharacterized, incl. Large ribosomal RNA subunit accumulation protein YceD, and Tubby, C-terminal, conserved site	7	33	1.14	0.88	0.00025
Down-regulated	STRING clusters	CL:38639	Mixed, incl. 30S ribosomal protein, and Plastid translation	4	5	1.71	0.84	0.00067
Down-regulated	STRING clusters	CL:9598	Mixed, incl. Detection of temperature stimulus, and HMGB9-like, ARID/BRIGHT DNA binding domain	4	5	1.71	0.84	0.00067
Down-regulated	STRING clusters	CL:17013	Mixed, incl. Microtubule motor activity, and Microtubule-associated protein, MAP65/Ase1/PRC1	11	125	0.75	0.68	0.00084
Down-regulated	STRING clusters	CL:17704	Cytosolic large ribosomal subunit	9	79	0.87	0.71	0.00084
Down-regulated	STRING clusters	CL:18269	Mixed, incl. Plastid ribosome, and Protein unfolding	4	10	1.41	0.61	0.0044
Down-regulated	STRING clusters	CL:38584	Mixed, incl. Ion influx/efflux at host-pathogen interface, and Mitochondrial termination factor repeats	11	153	0.67	0.53	0.0044
Down-regulated	STRING clusters	CL:38593	Mixed, incl. Ion influx/efflux at host-pathogen interface, and SNARE interactions in vesicular transport	10	126	0.71	0.54	0.0044
Down-regulated	STRING clusters	CL:2730	Mixed, incl. EML4 and NUDC in mitotic spindle formation, and Dynein complex	7	65	0.84	0.49	0.0099
Down-regulated	STRING clusters	CL:2712	Mixed, incl. EML4 and NUDC in mitotic spindle formation, and Microfilament motor activity	9	115	0.7	0.46	0.0107
Down-regulated	STRING clusters	CL:17014	Microtubule motor activity, and Microtubule-associated protein, MAP65/Ase1/PRC1	8	90	0.76	0.47	0.011
Down-regulated	STRING clusters	CL:18271	Mixed, incl. Protein unfolding, and Ribosomal protein L9	3	5	1.59	0.49	0.0145
Down-regulated	STRING clusters	CL:2718	Mixed, incl. EML4 and NUDC in mitotic spindle formation, and Dynein complex	8	97	0.73	0.43	0.0164
Down-regulated	STRING clusters	CL:54785	Mostly uncharacterized, incl. BCAS3-like, and Regulation of cytokinetic process	4	16	1.21	0.46	0.0164
Down-regulated	STRING clusters	CL:39518	Mixed, incl. DNA glycosylase, plant, and NAD(P)H-binding	3	6	1.51	0.45	0.0198
Down-regulated	STRING clusters	CL:25489	Mixed, incl. Multicopper oxidase, N-terminal, and Ferroportin-1	5	35	0.96	0.41	0.0239
Down-regulated	STRING clusters	CL:2698	Mixed, incl. EML4 and NUDC in mitotic spindle formation, and Microfilament motor activity	10	164	0.59	0.37	0.0246
Down-regulated	STRING clusters	CL:31157	NADP-dependent oxidoreductase domain	4	20	1.11	0.4	0.0291
Down-regulated	STRING clusters	CL:19626	tRNA aminoacylation, and CTP synthase activity	8	110	0.67	0.36	0.0301
Down-regulated	STRING clusters	CL:17030	Kinesin complex	4	23	1.05	0.35	0.0423
Down-regulated	UniProt Keywords	KW-0544	Nucleosome core	17	31	1.55	3.65	1.21e-16
Down-regulated	UniProt Keywords	KW-0689	Ribosomal protein	26	241	0.84	1.81	1.4e-11
Down-regulated	UniProt Keywords	KW-0687	Ribonucleoprotein	27	291	0.78	1.62	9.45e-11
Down-regulated	UniProt Keywords	KW-1017	Isopeptide bond	8	24	1.33	1.41	1.75e-06
Down-regulated	UniProt Keywords	KW-0007	Acetylation	8	30	1.24	1.26	5.71e-06
Down-regulated	UniProt Keywords	KW-0732	Signal	92	3326	0.25	0.65	5.71e-06
Down-regulated	UniProt Keywords	KW-0493	Microtubule	12	99	0.89	1.1	7.33e-06
Down-regulated	UniProt Keywords	KW-0832	Ubl conjugation	9	47	1.09	1.19	7.68e-06
Down-regulated	UniProt Keywords	KW-0964	Secreted	25	490	0.52	0.81	2.12e-05
Down-regulated	UniProt Keywords	KW-0505	Motor protein	9	71	0.91	0.88	0.00014
Down-regulated	UniProt Keywords	KW-0052	Apoplast	13	171	0.69	0.77	0.0002
Down-regulated	UniProt Keywords	KW-0539	Nucleus	53	1783	0.28	0.55	0.00027
Down-regulated	UniProt Keywords	KW-0206	Cytoskeleton	9	82	0.85	0.79	0.00032
Down-regulated	UniProt Keywords	KW-0575	Peroxidase	11	142	0.7	0.68	0.00069
Down-regulated	UniProt Keywords	KW-0376	Hydrogen peroxide	10	121	0.73	0.67	0.0009
Down-regulated	UniProt Keywords	KW-0560	Oxidoreductase	31	927	0.33	0.48	0.0022
Down-regulated	UniProt Keywords	KW-0238	DNA-binding	36	1192	0.29	0.43	0.0041
Down-regulated	UniProt Keywords	KW-0408	Iron	24	697	0.35	0.41	0.0078
Down-regulated	UniProt Keywords	KW-0349	Heme	17	435	0.4	0.39	0.0139
Down-regulated	UniProt Keywords	KW-1015	Disulfide bond	19	546	0.35	0.34	0.0248
Down-regulated	UniProt Keywords	KW-0699	rRNA-binding	4	29	0.95	0.39	0.0285
Down-regulated	UniProt Keywords	KW-0809	Transit peptide	16	453	0.36	0.29	0.0458
Up-regulated	COMPARTMENTS	GOCC:0110165	Cellular anatomical entity	925	23280	0.13	0.92	3.33e-38
Up-regulated	COMPARTMENTS	GOCC:0005622	Intracellular	726	18741	0.12	0.82	4.41e-19
Up-regulated	COMPARTMENTS	GOCC:0005737	Cytoplasm	417	10078	0.15	0.77	1.6e-11
Up-regulated	COMPARTMENTS	GOCC:0005773	Vacuole	44	493	0.48	0.99	2.15e-07
Up-regulated	COMPARTMENTS	GOCC:0043231	Intracellular membrane-bounded organelle	406	10964	0.1	0.52	4.74e-05
Up-regulated	COMPARTMENTS	GOCC:0043227	Membrane-bounded organelle	425	11616	0.09	0.51	6.51e-05
Up-regulated	COMPARTMENTS	GOCC:0005777	Peroxisome	26	284	0.49	0.68	0.00024
Up-regulated	COMPARTMENTS	GOCC:0043226	Organelle	494	14056	0.08	0.46	0.00032
Up-regulated	COMPARTMENTS	GOCC:0043229	Intracellular organelle	481	13659	0.08	0.45	0.00036
Up-regulated	COMPARTMENTS	GOCC:0000325	Plant-type vacuole	26	300	0.47	0.64	0.00039
Up-regulated	COMPARTMENTS	GOCC:0005829	Cytosol	60	1060	0.28	0.56	0.00039
Up-regulated	COMPARTMENTS	GOCC:0005774	Vacuolar membrane	20	231	0.47	0.49	0.0043
Up-regulated	COMPARTMENTS	GOCC:0098046	Type V protein secretion system complex	5	14	1.08	0.46	0.015
Up-regulated	COMPARTMENTS	GOCC:1990201	Alkanesulfonate monooxygenase complex	5	14	1.08	0.46	0.015
Up-regulated	COMPARTMENTS	GOCC:0005634	Nucleus	179	4687	0.11	0.3	0.0219
Up-regulated	COMPARTMENTS	GOCC:0032044	DSIF complex	5	16	1.03	0.42	0.0219
Up-regulated	COMPARTMENTS	GOCC:0009514	Glyoxysome	5	17	1	0.41	0.0237
Up-regulated	COMPARTMENTS	GOCC:0071944	Cell periphery	87	1998	0.17	0.31	0.0237
Up-regulated	GO Component	GO:0110165	Cellular anatomical entity	1065	26859	0.13	0.94	1.73e-57
Up-regulated	GO Component	GO:0005622	Intracellular anatomical structure	744	18617	0.13	0.87	1.31e-24
Up-regulated	GO Component	GO:0005737	Cytoplasm	520	12494	0.15	0.85	8.4e-17
Up-regulated	GO Component	GO:0043227	Membrane-bounded organelle	547	14511	0.11	0.68	1.1e-09
Up-regulated	GO Component	GO:0043231	Intracellular membrane-bounded organelle	541	14424	0.1	0.67	3.13e-09
Up-regulated	GO Component	GO:0043226	Organelle	571	15440	0.1	0.66	3.89e-09
Up-regulated	GO Component	GO:0043229	Intracellular organelle	568	15330	0.1	0.66	3.89e-09
Up-regulated	GO Component	GO:0005773	Vacuole	55	810	0.36	0.78	4.63e-06
Up-regulated	GO Component	GO:0005634	Nucleus	280	7023	0.13	0.58	9.02e-06
Up-regulated	GO Component	GO:0005777	Peroxisome	24	256	0.5	0.7	0.00018
Up-regulated	GO Component	GO:0005829	Cytosol	102	2180	0.2	0.51	0.00046
Up-regulated	GO Component	GO:0005774	Vacuolar membrane	22	252	0.47	0.59	0.001
Up-regulated	GO Component	GO:0005615	Extracellular space	18	185	0.52	0.58	0.0015
Up-regulated	GO Component	GO:0009514	Glyoxysome	5	19	0.95	0.39	0.0284
Up-regulated	GO Component	GO:0005576	Extracellular region	78	1783	0.17	0.3	0.0294
Up-regulated	GO Component	GO:0016020	Membrane	324	9313	0.07	0.28	0.0304
Up-regulated	GO Function	GO:0003824	Catalytic activity	551	12906	0.16	0.9	4.75e-20
Up-regulated	GO Function	GO:0043167	Ion binding	398	8448	0.2	0.97	1.53e-19
Up-regulated	GO Function	GO:0005488	Binding	656	16563	0.13	0.83	3.96e-18
Up-regulated	GO Function	GO:0043169	Cation binding	242	4565	0.25	1.01	6.39e-16
Up-regulated	GO Function	GO:0046872	Metal ion binding	240	4529	0.25	1.01	7.73e-16
Up-regulated	GO Function	GO:0016491	Oxidoreductase activity	137	2031	0.36	1.19	1.41e-15
Up-regulated	GO Function	GO:1901363	Heterocyclic compound binding	384	9732	0.13	0.65	1.1e-07
Up-regulated	GO Function	GO:0097159	Organic cyclic compound binding	384	9756	0.13	0.65	1.31e-07
Up-regulated	GO Function	GO:0046914	Transition metal ion binding	83	1368	0.31	0.8	6.14e-07
Up-regulated	GO Function	GO:0022857	Transmembrane transporter activity	93	1636	0.29	0.75	1.25e-06
Up-regulated	GO Function	GO:0003700	DNA-binding transcription factor activity	87	1515	0.29	0.74	2.31e-06
Up-regulated	GO Function	GO:0005215	Transporter activity	94	1692	0.28	0.73	2.44e-06
Up-regulated	GO Function	GO:0005506	Iron ion binding	39	486	0.44	0.79	1.38e-05
Up-regulated	GO Function	GO:0140110	Transcription regulator activity	89	1665	0.26	0.64	2.58e-05
Up-regulated	GO Function	GO:0046906	Tetrapyrrole binding	42	584	0.39	0.69	6.15e-05
Up-regulated	GO Function	GO:0004497	Monooxygenase activity	35	455	0.42	0.68	0.00013
Up-regulated	GO Function	GO:0020037	Heme binding	38	550	0.37	0.59	0.00046
Up-regulated	GO Function	GO:0043565	Sequence-specific DNA binding	57	1005	0.28	0.53	0.00068
Up-regulated	GO Function	GO:0036094	Small molecule binding	184	4508	0.14	0.46	0.00076
Up-regulated	GO Function	GO:0042910	Xenobiotic transmembrane transporter activity	13	91	0.69	0.66	0.00097
Up-regulated	GO Function	GO:0016614	Oxidoreductase activity, acting on CH-OH group of donors	24	284	0.46	0.58	0.0011
Up-regulated	GO Function	GO:0016616	Oxidoreductase activity, acting on the CH-OH group of donors, NAD or NADP as acceptor	22	248	0.48	0.57	0.0013
Up-regulated	GO Function	GO:0043168	Anion binding	178	4411	0.14	0.43	0.0017
Up-regulated	GO Function	GO:0030170	Pyridoxal phosphate binding	13	107	0.62	0.53	0.0038
Up-regulated	GO Function	GO:0016705	Oxidoreductase activity, acting on paired donors, with incorporation or reduction of molecular oxygen	33	511	0.34	0.45	0.0044
Up-regulated	GO Function	GO:0016701	Oxidoreductase activity, acting on single donors with incorporation of molecular oxygen	10	69	0.69	0.5	0.0068
Up-regulated	GO Function	GO:0046915	Transition metal ion transmembrane transporter activity	11	90	0.62	0.44	0.0118
Up-regulated	GO Function	GO:0000166	Nucleotide binding	166	4267	0.12	0.32	0.0154
Up-regulated	GO Function	GO:0004197	Cysteine-type endopeptidase activity	12	114	0.55	0.39	0.0195
Up-regulated	GO Function	GO:0035251	UDP-glucosyltransferase activity	17	208	0.44	0.37	0.0196
Up-regulated	GO Function	GO:0003677	DNA binding	121	2981	0.14	0.31	0.0219
Up-regulated	GO Function	GO:0004022	Alcohol dehydrogenase (NAD+) activity	5	17	1	0.42	0.0219
Up-regulated	GO Function	GO:0016740	Transferase activity	212	5727	0.1	0.3	0.0225
Up-regulated	GO Function	GO:0022804	Active transmembrane transporter activity	38	701	0.26	0.32	0.026
Up-regulated	GO Function	GO:0016903	Oxidoreductase activity, acting on the aldehyde or oxo group of donors	10	87	0.59	0.37	0.0268
Up-regulated	GO Function	GO:0016798	Hydrolase activity, acting on glycosyl bonds	29	486	0.31	0.33	0.0276
Up-regulated	GO Function	GO:0008559	ABC-type xenobiotic transporter activity	5	19	0.95	0.39	0.0278
Up-regulated	GO Function	GO:0004024	Alcohol dehydrogenase activity, zinc-dependent	4	10	1.13	0.4	0.028
Up-regulated	GO Function	GO:0046527	Glucosyltransferase activity	18	241	0.4	0.34	0.028
Up-regulated	GO Function	GO:0050660	Flavin adenine dinucleotide binding	16	201	0.43	0.34	0.028
Up-regulated	GO Function	GO:0051213	Dioxygenase activity	14	161	0.47	0.35	0.028
Up-regulated	GO Function	GO:0004553	Hydrolase activity, hydrolyzing O-glycosyl compounds	26	422	0.32	0.32	0.0293
Up-regulated	GO Function	GO:0019842	Vitamin binding	14	164	0.46	0.34	0.0305
Up-regulated	GO Function	GO:0080043	Quercetin 3-O-glucosyltransferase activity	8	60	0.66	0.35	0.0327
Up-regulated	GO Function	GO:0080044	Quercetin 7-O-glucosyltransferase activity	8	60	0.66	0.35	0.0327
Up-regulated	GO Function	GO:0030544	Hsp70 protein binding	6	34	0.78	0.34	0.0399
Up-regulated	GO Function	GO:0004568	Chitinase activity	7	49	0.69	0.33	0.0443
Up-regulated	GO Function	GO:0008483	Transaminase activity	9	80	0.58	0.32	0.0443
Up-regulated	GO Function	GO:0004842	Ubiquitin-protein transferase activity	35	662	0.25	0.28	0.0449
Up-regulated	GO Process	GO:0009056	Catabolic process	131	2129	0.32	1.02	1.07e-11
Up-regulated	GO Process	GO:0006950	Response to stress	198	3911	0.24	0.87	7.94e-11
Up-regulated	GO Process	GO:0009725	Response to hormone	82	1464	0.28	0.67	1.55e-05
Up-regulated	GO Process	GO:0006952	Defense response	85	1549	0.27	0.66	1.9e-05
Up-regulated	GO Process	GO:0009607	Response to biotic stimulus	54	941	0.29	0.54	0.00063
Up-regulated	GO Process	GO:0016052	Carbohydrate catabolic process	20	282	0.38	0.37	0.018
Up-regulated	GO Process	GO:0016998	Cell wall macromolecule catabolic process	6	36	0.75	0.35	0.0366
Up-regulated	GO Process	GO:0050896	Response to stimulus	344	6863	0.23	1.02	1.22e-19
Up-regulated	GO Process	GO:0009987	Cellular process	697	18600	0.1	0.74	3.01e-13
Up-regulated	GO Process	GO:0006082	Organic acid metabolic process	93	1179	0.43	1.25	3.54e-13
Up-regulated	GO Process	GO:0044281	Small molecule metabolic process	124	1860	0.35	1.12	4.39e-13
Up-regulated	GO Process	GO:0043436	Oxoacid metabolic process	87	1130	0.42	1.18	7.42e-12
Up-regulated	GO Process	GO:0042221	Response to chemical	166	2969	0.28	0.96	8.58e-12
Up-regulated	GO Process	GO:1901565	Organonitrogen compound catabolic process	75	917	0.44	1.2	2.12e-11
Up-regulated	GO Process	GO:0044248	Cellular catabolic process	103	1513	0.36	1.07	2.15e-11
Up-regulated	GO Process	GO:1901575	Organic substance catabolic process	118	1861	0.33	1.02	2.51e-11
Up-regulated	GO Process	GO:0019752	Carboxylic acid metabolic process	82	1085	0.41	1.13	5.13e-11
Up-regulated	GO Process	GO:0008152	Metabolic process	534	14111	0.11	0.68	2.19e-09
Up-regulated	GO Process	GO:0065007	Biological regulation	312	7497	0.15	0.68	4.84e-08
Up-regulated	GO Process	GO:0044282	Small molecule catabolic process	32	269	0.61	1.17	7.3e-08
Up-regulated	GO Process	GO:0055085	Transmembrane transport	98	1683	0.3	0.81	1.87e-07
Up-regulated	GO Process	GO:0032787	Monocarboxylic acid metabolic process	46	561	0.44	0.91	7.81e-07
Up-regulated	GO Process	GO:0071704	Organic substance metabolic process	475	12761	0.1	0.6	7.81e-07
Up-regulated	GO Process	GO:0010033	Response to organic substance	102	1849	0.27	0.74	1.03e-06
Up-regulated	GO Process	GO:0046395	Carboxylic acid catabolic process	23	163	0.68	1.1	1.03e-06
Up-regulated	GO Process	GO:0016054	Organic acid catabolic process	24	188	0.64	1.02	2.59e-06
Up-regulated	GO Process	GO:1901605	Alpha-amino acid metabolic process	32	341	0.5	0.86	9.32e-06
Up-regulated	GO Process	GO:0044237	Cellular metabolic process	400	10669	0.1	0.55	1.13e-05
Up-regulated	GO Process	GO:0006790	Sulfur compound metabolic process	32	353	0.49	0.82	1.7e-05
Up-regulated	GO Process	GO:0009719	Response to endogenous stimulus	83	1502	0.27	0.66	1.96e-05
Up-regulated	GO Process	GO:0005975	Carbohydrate metabolic process	70	1187	0.3	0.68	1.99e-05
Up-regulated	GO Process	GO:0009628	Response to abiotic stimulus	86	1604	0.26	0.63	3.63e-05
Up-regulated	GO Process	GO:0006631	Fatty acid metabolic process	27	277	0.52	0.8	3.76e-05
Up-regulated	GO Process	GO:0016053	Organic acid biosynthetic process	41	560	0.4	0.7	5.36e-05
Up-regulated	GO Process	GO:0009873	Ethylene-activated signaling pathway	16	109	0.7	0.84	8.44e-05
Up-regulated	GO Process	GO:0006520	Cellular amino acid metabolic process	36	477	0.41	0.67	0.00013
Up-regulated	GO Process	GO:0009723	Response to ethylene	18	144	0.63	0.78	0.00013
Up-regulated	GO Process	GO:0050789	Regulation of biological process	264	6749	0.12	0.51	0.00013
Up-regulated	GO Process	GO:1901564	Organonitrogen compound metabolic process	273	7010	0.12	0.51	0.00013
Up-regulated	GO Process	GO:1901700	Response to oxygen-containing compound	74	1362	0.27	0.59	0.00013
Up-regulated	GO Process	GO:0006355	Regulation of transcription, DNA-templated	121	2621	0.19	0.54	0.00019
Up-regulated	GO Process	GO:0009636	Response to toxic substance	30	372	0.44	0.65	0.00024
Up-regulated	GO Process	GO:0009605	Response to external stimulus	67	1226	0.27	0.56	0.00029
Up-regulated	GO Process	GO:0046394	Carboxylic acid biosynthetic process	37	528	0.38	0.61	0.00035
Up-regulated	GO Process	GO:0006810	Transport	135	3060	0.18	0.5	0.00038
Up-regulated	GO Process	GO:0051252	Regulation of RNA metabolic process	125	2795	0.18	0.5	0.00047
Up-regulated	GO Process	GO:0009062	Fatty acid catabolic process	10	48	0.85	0.75	0.0005
Up-regulated	GO Process	GO:0000041	Transition metal ion transport	14	101	0.67	0.7	0.00051
Up-regulated	GO Process	GO:0051603	Proteolysis involved in protein catabolic process	42	654	0.34	0.57	0.00055
Up-regulated	GO Process	GO:0019395	Fatty acid oxidation	10	50	0.83	0.73	0.00063
Up-regulated	GO Process	GO:0098754	Detoxification	27	335	0.44	0.6	0.00063
Up-regulated	GO Process	GO:0000160	Phosphorelay signal transduction system	20	205	0.52	0.63	0.00071
Up-regulated	GO Process	GO:0010035	Response to inorganic substance	37	554	0.36	0.56	0.00077
Up-regulated	GO Process	GO:0009311	Oligosaccharide metabolic process	15	123	0.62	0.65	0.00083
Up-regulated	GO Process	GO:0070887	Cellular response to chemical stimulus	86	1784	0.21	0.48	0.00096
Up-regulated	GO Process	GO:0019219	Regulation of nucleobase-containing compound metabolic process	127	2914	0.17	0.46	0.00097
Up-regulated	GO Process	GO:0044283	Small molecule biosynthetic process	45	746	0.31	0.53	0.00097
Up-regulated	GO Process	GO:0034440	Lipid oxidation	11	68	0.74	0.66	0.0011
Up-regulated	GO Process	GO:0042908	Xenobiotic transport	12	83	0.69	0.64	0.0012
Up-regulated	GO Process	GO:0006635	Fatty acid beta-oxidation	9	45	0.83	0.66	0.0014
Up-regulated	GO Process	GO:0042592	Homeostatic process	30	419	0.39	0.54	0.0014
Up-regulated	GO Process	GO:0046916	Cellular transition metal ion homeostasis	9	46	0.82	0.65	0.0016
Up-regulated	GO Process	GO:0051707	Response to other organism	51	911	0.28	0.49	0.0016
Up-regulated	GO Process	GO:0009889	Regulation of biosynthetic process	137	3247	0.16	0.44	0.0017
Up-regulated	GO Process	GO:0031326	Regulation of cellular biosynthetic process	136	3224	0.16	0.43	0.0018
Up-regulated	GO Process	GO:0046113	Nucleobase catabolic process	5	9	1.28	0.69	0.0019
Up-regulated	GO Process	GO:0051179	Localization	139	3314	0.15	0.43	0.0019
Up-regulated	GO Process	GO:0009057	Macromolecule catabolic process	55	1031	0.26	0.46	0.0025
Up-regulated	GO Process	GO:0044272	Sulfur compound biosynthetic process	15	140	0.56	0.55	0.0025
Up-regulated	GO Process	GO:0005984	Disaccharide metabolic process	13	108	0.61	0.56	0.0027
Up-regulated	GO Process	GO:0031323	Regulation of cellular metabolic process	152	3724	0.14	0.41	0.0027
Up-regulated	GO Process	GO:0019222	Regulation of metabolic process	172	4317	0.13	0.41	0.0028
Up-regulated	GO Process	GO:0019725	Cellular homeostasis	19	215	0.48	0.52	0.0028
Up-regulated	GO Process	GO:0050794	Regulation of cellular process	219	5729	0.11	0.4	0.0028
Up-regulated	GO Process	GO:1902584	Positive regulation of response to water deprivation	7	29	0.91	0.59	0.0034
Up-regulated	GO Process	GO:0006081	Cellular aldehyde metabolic process	10	67	0.7	0.55	0.0037
Up-regulated	GO Process	GO:0009063	Cellular amino acid catabolic process	12	97	0.62	0.54	0.0037
Up-regulated	GO Process	GO:1901607	Alpha-amino acid biosynthetic process	18	202	0.48	0.5	0.0037
Up-regulated	GO Process	GO:0008652	Cellular amino acid biosynthetic process	20	242	0.45	0.49	0.0039
Up-regulated	GO Process	GO:1901136	Carbohydrate derivative catabolic process	10	68	0.7	0.55	0.0039
Up-regulated	GO Process	GO:0010556	Regulation of macromolecule biosynthetic process	130	3127	0.15	0.4	0.004
Up-regulated	GO Process	GO:1901606	Alpha-amino acid catabolic process	12	99	0.61	0.52	0.0042
Up-regulated	GO Process	GO:1990748	Cellular detoxification	20	244	0.44	0.48	0.0042
Up-regulated	GO Process	GO:0044238	Primary metabolic process	403	11585	0.07	0.37	0.0045
Up-regulated	GO Process	GO:0048878	Chemical homeostasis	26	371	0.38	0.46	0.0045
Up-regulated	GO Process	GO:0030003	Cellular cation homeostasis	14	135	0.55	0.5	0.0049
Up-regulated	GO Process	GO:0080090	Regulation of primary metabolic process	153	3821	0.13	0.38	0.0049
Up-regulated	GO Process	GO:0055076	Transition metal ion homeostasis	11	88	0.63	0.5	0.0059
Up-regulated	GO Process	GO:0009416	Response to light stimulus	28	424	0.35	0.44	0.0061
Up-regulated	GO Process	GO:0065008	Regulation of biological quality	48	907	0.25	0.41	0.0065
Up-regulated	GO Process	GO:0051716	Cellular response to stimulus	133	3261	0.14	0.37	0.0066
Up-regulated	GO Process	GO:0051171	Regulation of nitrogen compound metabolic process	150	3772	0.13	0.36	0.0074
Up-regulated	GO Process	GO:0010468	Regulation of gene expression	140	3488	0.13	0.36	0.0083
Up-regulated	GO Process	GO:0006811	Ion transport	44	820	0.26	0.39	0.0087
Up-regulated	GO Process	GO:0070413	Trehalose metabolism in response to stress	5	15	1.05	0.51	0.0087
Up-regulated	GO Process	GO:0016567	Protein ubiquitination	58	1188	0.22	0.37	0.0099
Up-regulated	GO Process	GO:1901002	Positive regulation of response to salt stress	7	37	0.81	0.48	0.0099
Up-regulated	GO Process	GO:0006879	Cellular iron ion homeostasis	6	26	0.89	0.48	0.0107
Up-regulated	GO Process	GO:0098771	Inorganic ion homeostasis	18	227	0.43	0.41	0.0112
Up-regulated	GO Process	GO:0044262	Cellular carbohydrate metabolic process	32	539	0.3	0.38	0.0115
Up-regulated	GO Process	GO:0055082	Cellular chemical homeostasis	15	169	0.48	0.42	0.0115
Up-regulated	GO Process	GO:0006749	Glutathione metabolic process	11	98	0.58	0.43	0.0118
Up-regulated	GO Process	GO:0072593	Reactive oxygen species metabolic process	16	189	0.46	0.41	0.0118
Up-regulated	GO Process	GO:0006979	Response to oxidative stress	30	496	0.31	0.38	0.0126
Up-regulated	GO Process	GO:0042537	Benzene-containing compound metabolic process	8	53	0.71	0.44	0.0129
Up-regulated	GO Process	GO:0060255	Regulation of macromolecule metabolic process	158	4078	0.12	0.33	0.0135
Up-regulated	GO Process	GO:0006032	Chitin catabolic process	6	29	0.85	0.44	0.0162
Up-regulated	GO Process	GO:0048831	Regulation of shoot system development	12	127	0.51	0.36	0.0241
Up-regulated	GO Process	GO:0000302	Response to reactive oxygen species	11	111	0.53	0.36	0.0275
Up-regulated	GO Process	GO:0097305	Response to alcohol	25	408	0.32	0.32	0.0287
Up-regulated	GO Process	GO:0009755	Hormone-mediated signaling pathway	48	988	0.22	0.3	0.0299
Up-regulated	GO Process	GO:0072523	Purine-containing compound catabolic process	5	22	0.89	0.38	0.0309
Up-regulated	GO Process	GO:0000096	Sulfur amino acid metabolic process	8	63	0.63	0.36	0.031
Up-regulated	GO Process	GO:0006880	Intracellular sequestering of iron ion	4	12	1.05	0.38	0.031
Up-regulated	GO Process	GO:0110095	Cellular detoxification of aldehyde	4	12	1.05	0.38	0.031
Up-regulated	GO Process	GO:0033993	Response to lipid	37	709	0.25	0.3	0.0326
Up-regulated	GO Process	GO:0006875	Cellular metal ion homeostasis	10	97	0.54	0.34	0.0327
Up-regulated	GO Process	GO:0044275	Cellular carbohydrate catabolic process	9	80	0.58	0.35	0.0327
Up-regulated	GO Process	GO:0006828	Manganese ion transport	6	35	0.76	0.36	0.0328
Up-regulated	GO Process	GO:0044242	Cellular lipid catabolic process	12	135	0.48	0.33	0.0351
Up-regulated	GO Process	GO:0006145	Purine nucleobase catabolic process	3	5	1.31	0.37	0.0366
Up-regulated	GO Process	GO:0009074	Aromatic amino acid family catabolic process	6	36	0.75	0.35	0.0366
Up-regulated	GO Process	GO:1901000	Regulation of response to salt stress	8	66	0.61	0.34	0.0381
Up-regulated	GO Process	GO:0009112	Nucleobase metabolic process	7	51	0.67	0.34	0.0395
Up-regulated	GO Process	GO:0030001	Metal ion transport	20	308	0.34	0.3	0.0416
Up-regulated	GO Process	GO:0009909	Regulation of flower development	11	120	0.49	0.32	0.0422
Up-regulated	GO Process	GO:0071310	Cellular response to organic substance	55	1203	0.19	0.28	0.0422
Up-regulated	GO Process	GO:0055080	Cation homeostasis	16	222	0.39	0.3	0.0434
Up-regulated	GO Process	GO:0070647	Protein modification by small protein conjugation or removal	64	1458	0.17	0.27	0.0455
Up-regulated	GO Process	GO:0034220	Ion transmembrane transport	35	678	0.24	0.28	0.046
Up-regulated	GO Process	GO:0035556	Intracellular signal transduction	29	529	0.27	0.28	0.0483
Up-regulated	GO Process	GO:0046459	Short-chain fatty acid metabolic process	3	6	1.23	0.34	0.0486
Up-regulated	GO Process	GO:0072330	Monocarboxylic acid biosynthetic process	17	247	0.37	0.29	0.0486
Up-regulated	InterPro	IPR000315	B-box-type zinc finger	9	30	1.01	0.53	0.0072
Up-regulated	InterPro	IPR044808	Ethylene-responsive transcription factor	9	35	0.94	0.49	0.0105
Up-regulated	InterPro	IPR017853	Glycoside hydrolase superfamily	23	256	0.48	0.41	0.0132
Up-regulated	InterPro	IPR022357	Major intrinsic protein, conserved site	8	35	0.89	0.35	0.0383
Up-regulated	InterPro	IPR000270	PB1 domain	11	77	0.69	0.34	0.0402
Up-regulated	InterPro	IPR000347	Metallothionein, family 15, plant	5	10	1.23	0.36	0.0402
Up-regulated	InterPro	IPR000425	Major intrinsic protein	8	39	0.84	0.35	0.0402
Up-regulated	InterPro	IPR001002	Chitin-binding, type 1	5	11	1.19	0.36	0.0402
Up-regulated	InterPro	IPR001471	AP2/ERF domain	14	132	0.56	0.33	0.0402
Up-regulated	InterPro	IPR001830	Glycosyl transferase, family 20	5	13	1.12	0.36	0.0402
Up-regulated	InterPro	IPR002328	Alcohol dehydrogenase, zinc-type, conserved site	6	21	0.99	0.35	0.0402
Up-regulated	InterPro	IPR003441	NAC domain	14	125	0.58	0.33	0.0402
Up-regulated	InterPro	IPR006502	Protein of unknown function PDDEXK-like	5	12	1.15	0.36	0.0402
Up-regulated	InterPro	IPR010402	CCT domain	8	41	0.82	0.35	0.0402
Up-regulated	InterPro	IPR013128	Peptidase C1A	7	35	0.83	0.35	0.0402
Up-regulated	InterPro	IPR013785	Aldolase-type TIM barrel	12	105	0.59	0.33	0.0402
Up-regulated	InterPro	IPR018371	Chitin-binding, type 1, conserved site	5	11	1.19	0.36	0.0402
Up-regulated	InterPro	IPR023271	Aquaporin-like	8	39	0.84	0.35	0.0402
Up-regulated	InterPro	IPR025660	Cysteine peptidase, histidine active site	7	26	0.96	0.35	0.0402
Up-regulated	InterPro	IPR027443	Isopenicillin N synthase-like superfamily	12	95	0.63	0.33	0.0402
Up-regulated	InterPro	IPR034294	Aquaporin transporter	8	37	0.87	0.35	0.0402
Up-regulated	InterPro	IPR035595	UDP-glycosyltransferase family, conserved site	13	120	0.57	0.33	0.0402
Up-regulated	InterPro	IPR036093	NAC domain superfamily	14	126	0.58	0.33	0.0402
Up-regulated	InterPro	IPR036861	Endochitinase-like superfamily	5	12	1.15	0.36	0.0402
Up-regulated	InterPro	IPR036955	AP2/ERF domain superfamily	14	135	0.55	0.33	0.0402
Up-regulated	InterPro	IPR039417	Papain-like cysteine endopeptidase	7	34	0.84	0.35	0.0402
Up-regulated	InterPro	IPR044861	Isopenicillin N synthase-like, Fe(2+) 2OG dioxygenase domain	10	78	0.64	0.32	0.0461
Up-regulated	InterPro	IPR036291	NAD(P)-binding domain superfamily	26	394	0.35	0.29	0.0482
Up-regulated	KEGG	map01110	Biosynthesis of secondary metabolites	172	2761	0.33	1.16	3.57e-17
Up-regulated	KEGG	map01100	Metabolic pathways	282	6275	0.18	0.81	4.46e-11
Up-regulated	KEGG	map00071	Fatty acid degradation	17	72	0.9	1.5	2.93e-08
Up-regulated	KEGG	map01200	Carbon metabolism	40	434	0.5	1.05	6.38e-08
Up-regulated	KEGG	map00280	Valine, leucine and isoleucine degradation	13	76	0.76	0.91	4.71e-05
Up-regulated	KEGG	map00010	Glycolysis / Gluconeogenesis	22	218	0.53	0.79	4.92e-05
Up-regulated	KEGG	map00410	beta-Alanine metabolism	12	75	0.73	0.81	0.00016
Up-regulated	KEGG	map00052	Galactose metabolism	13	99	0.65	0.72	0.00034
Up-regulated	KEGG	map00640	Propanoate metabolism	10	56	0.78	0.77	0.00034
Up-regulated	KEGG	map04146	Peroxisome	16	158	0.54	0.63	0.00069
Up-regulated	KEGG	map00500	Starch and sucrose metabolism	25	346	0.39	0.55	0.0011
Up-regulated	KEGG	map00380	Tryptophan metabolism	12	100	0.61	0.62	0.0012
Up-regulated	KEGG	map00620	Pyruvate metabolism	14	149	0.5	0.52	0.0032
Up-regulated	KEGG	map00270	Cysteine and methionine metabolism	15	175	0.46	0.48	0.0045
Up-regulated	KEGG	map00650	Butanoate metabolism	7	43	0.74	0.53	0.0054
Up-regulated	KEGG	map01230	Biosynthesis of amino acids	23	352	0.35	0.44	0.0056
Up-regulated	KEGG	map00030	Pentose phosphate pathway	10	94	0.56	0.47	0.0074
Up-regulated	KEGG	map00520	Amino sugar and nucleotide sugar metabolism	20	297	0.36	0.42	0.0079
Up-regulated	KEGG	map00350	Tyrosine metabolism	8	66	0.61	0.45	0.0101
Up-regulated	KEGG	map00630	Glyoxylate and dicarboxylate metabolism	12	140	0.46	0.42	0.0115
Up-regulated	KEGG	map01210	2-Oxocarboxylic acid metabolism	9	89	0.54	0.41	0.0149
Up-regulated	KEGG	map00360	Phenylalanine metabolism	8	73	0.57	0.41	0.015
Up-regulated	KEGG	map01212	Fatty acid metabolism	10	108	0.5	0.4	0.015
Up-regulated	KEGG	map00940	Phenylpropanoid biosynthesis	27	500	0.26	0.34	0.0188
Up-regulated	KEGG	map00770	Pantothenate and CoA biosynthesis	7	61	0.59	0.39	0.0203
Up-regulated	KEGG	map00340	Histidine metabolism	5	32	0.72	0.39	0.023
Up-regulated	KEGG	map00592	alpha-Linolenic acid metabolism	14	203	0.37	0.35	0.023
Up-regulated	KEGG	map02010	ABC transporters	14	202	0.37	0.35	0.023
Up-regulated	KEGG	map00232	Caffeine metabolism	2	2	1.53	0.42	0.0249
Up-regulated	KEGG	map00480	Glutathione metabolism	16	251	0.34	0.34	0.0249
Up-regulated	KEGG	map00903	Limonene and pinene degradation	3	10	1.01	0.4	0.0268
Up-regulated	KEGG	map00196	Photosynthesis - antenna proteins	4	24	0.75	0.35	0.0381
Up-regulated	KEGG	map00051	Fructose and mannose metabolism	10	137	0.39	0.3	0.0466
Up-regulated	KEGG	map00920	Sulfur metabolism	6	59	0.54	0.31	0.0485
Up-regulated	Reactome	MAP-1430728	Metabolism	204	3383	0.31	1.16	1.59e-18
Up-regulated	Reactome	MAP-382551	Transport of small molecules	80	1003	0.43	1.2	7.63e-12
Up-regulated	Reactome	MAP-425407	SLC-mediated transmembrane transport	50	570	0.47	1.07	2.09e-08
Up-regulated	Reactome	MAP-71291	Metabolism of amino acids and derivatives	43	440	0.52	1.12	2.09e-08
Up-regulated	Reactome	MAP-211859	Biological oxidations	52	714	0.39	0.83	2.09e-06
Up-regulated	Reactome	MAP-425366	Transport of bile salts and organic acids, metal ions and amine compounds	25	235	0.56	0.85	2.16e-05
Up-regulated	Reactome	MAP-211945	Phase I - Functionalization of compounds	41	587	0.37	0.65	0.00014
Up-regulated	Reactome	MAP-432047	Passive transport by Aquaporins	9	47	0.81	0.59	0.0029
Up-regulated	Reactome	MAP-445717	Aquaporin-mediated transport	9	48	0.8	0.59	0.003
Up-regulated	Reactome	MAP-168256	Immune System	115	2656	0.17	0.41	0.0037
Up-regulated	Reactome	MAP-211897	Cytochrome P450 - arranged by substrate type	32	506	0.33	0.42	0.0073
Up-regulated	Reactome	MAP-425393	Transport of inorganic cations/anions and amino acids/oligopeptides	20	262	0.41	0.39	0.0142
Up-regulated	Reactome	MAP-6803544	Ion influx/efflux at host-pathogen interface	9	65	0.67	0.42	0.0164
Up-regulated	Reactome	MAP-6803157	Antimicrobial peptides	9	66	0.67	0.41	0.0169
Up-regulated	Reactome	MAP-70895	Branched-chain amino acid catabolism	7	39	0.78	0.43	0.017
Up-regulated	Reactome	MAP-1614635	Sulfur amino acid metabolism	8	59	0.66	0.36	0.0303
Up-regulated	Reactome	MAP-549127	Organic cation transport	11	107	0.54	0.35	0.0303
Up-regulated	Reactome	MAP-549132	Organic cation/anion/zwitterion transport	11	107	0.54	0.35	0.0303
Up-regulated	Reactome	MAP-71384	Ethanol oxidation	4	11	1.09	0.39	0.0303
Up-regulated	Reactome	MAP-71387	Metabolism of carbohydrates	24	379	0.33	0.32	0.0303
Up-regulated	Reactome	MAP-8963676	Intestinal absorption	11	107	0.54	0.35	0.0303
Up-regulated	Reactome	MAP-8963743	Digestion and absorption	11	111	0.53	0.35	0.0303
Up-regulated	Reactome	MAP-8981373	Intestinal hexose absorption	11	107	0.54	0.35	0.0303
Up-regulated	Reactome	MAP-3371497	HSP90 chaperone cycle for steroid hormone receptors (SHR) in the presence of ligand	10	101	0.53	0.31	0.0459
Up-regulated	SMART	SM00336	B-Box-type zinc finger	9	27	1.05	0.84	0.0003
Up-regulated	SMART	SM00380	DNA-binding domain in plant proteins such as APETALA2 and EREBPs	15	134	0.58	0.48	0.0068
Up-regulated	SMART	SM00270	Chitin binding domain	5	11	1.19	0.5	0.0108
Up-regulated	SMART	SM00645	Papain family cysteine protease	7	34	0.84	0.42	0.0188
Up-regulated	SMART	SM00499	Plant lipid transfer protein / seed storage protein / trypsin-alpha amylase inhibitor domain family	13	135	0.51	0.34	0.0317
Up-regulated	SMART	SM00848	Cathepsin propeptide inhibitor domain (I29)	7	39	0.78	0.37	0.0317
Up-regulated	STRING clusters	CL:27053	Mixed, incl. Propanoate metabolism, and Butanoate metabolism	16	81	0.83	0.89	8.78e-05
Up-regulated	STRING clusters	CL:27056	Valine, leucine and isoleucine degradation, and Fatty acid beta-oxidation	14	69	0.84	0.86	0.00013
Up-regulated	STRING clusters	CL:27024	Mixed, incl. Fatty acid metabolism, and TP53 regulates transcription of several additional cell death genes whose specific roles in p53-dependent apoptosis remain uncertain	21	186	0.58	0.65	0.00067
Up-regulated	STRING clusters	CL:27058	Mixed, incl. Propanoate metabolism, and Butanoate metabolism	12	58	0.85	0.73	0.00067
Up-regulated	STRING clusters	CL:27026	Mixed, incl. Fatty acid metabolism, and Valine, leucine and isoleucine degradation	20	179	0.58	0.63	0.0009
Up-regulated	STRING clusters	CL:27042	Mixed, incl. Fatty acid metabolism, and Valine, leucine and isoleucine degradation	17	130	0.65	0.65	0.0009
Up-regulated	STRING clusters	CL:30212	Glutamine family amino acid metabolic process, and Histidine metabolism	14	89	0.73	0.67	0.0009
Up-regulated	STRING clusters	CL:27032	Mixed, incl. Fatty acid metabolism, and Valine, leucine and isoleucine degradation	19	167	0.59	0.62	0.001
Up-regulated	STRING clusters	CL:30211	Mixed, incl. Glutamine family amino acid metabolic process, and Glycine, serine and threonine metabolism	18	157	0.59	0.6	0.0014
Up-regulated	STRING clusters	CL:48612	B-Box-type zinc finger, and Zinc finger protein CONSTANS-like	8	25	1.04	0.69	0.0014
Up-regulated	STRING clusters	CL:48614	B-Box-type zinc finger	7	19	1.1	0.66	0.0021
Up-regulated	STRING clusters	CL:27063	Mixed, incl. Fatty acid beta-oxidation, and Beta oxidation of butanoyl-CoA to acetyl-CoA	9	40	0.88	0.61	0.0027
Up-regulated	STRING clusters	CL:46413	Mixed, incl. Chitinase activity, and SCP / Tpx-1 / Ag5 / PR-1 / Sc7 family of extracellular domains.	17	167	0.54	0.48	0.0064
Up-regulated	STRING clusters	CL:49848	2OG-Fe(II) oxygenase superfamily, and Terpene synthase, metal-binding domain	12	86	0.68	0.5	0.0064
Up-regulated	STRING clusters	CL:46414	Mixed, incl. Chitinase activity, and SCP / Tpx-1 / Ag5 / PR-1 / Sc7 family of extracellular domains.	16	154	0.55	0.46	0.0077
Up-regulated	STRING clusters	CL:49846	Mixed, incl. 2OG-Fe(II) oxygenase superfamily, and Glycosyl transferase, family 17	13	106	0.62	0.47	0.0085
Up-regulated	STRING clusters	CL:37887	Mixed, incl. ABC-type xenobiotic transporter activity, and E3 ubiquitin-protein ligase RNF5/RNF185-like	8	39	0.84	0.48	0.0108
Up-regulated	STRING clusters	CL:48456	Mixed, incl. CCAAT-binding factor complex, and B-box-type zinc finger	13	111	0.6	0.44	0.0116
Up-regulated	STRING clusters	CL:36688	Ethylene insensitive 3, and Regulation of ethylene-activated signaling pathway	6	20	1.01	0.46	0.0139
Up-regulated	STRING clusters	CL:40934	Melanin biosynthesis, and Phytochelatin synthase	4	5	1.43	0.48	0.0139
Up-regulated	STRING clusters	CL:49854	2OG-Fe(II) oxygenase superfamily	9	54	0.75	0.44	0.0139
Up-regulated	STRING clusters	CL:47148	Cysteine peptidase, histidine active site, and Protein storage vacuole organization	5	12	1.15	0.46	0.015
Up-regulated	STRING clusters	CL:49849	2OG-Fe(II) oxygenase superfamily, and Terpene synthase, metal-binding domain	10	70	0.69	0.42	0.0157
Up-regulated	STRING clusters	CL:48458	Mixed, incl. CCAAT-binding factor complex, and B-box-type zinc finger	12	102	0.6	0.41	0.0168
Up-regulated	STRING clusters	CL:31935	Mixed, incl. Purine metabolism, and Adenine transport	5	13	1.12	0.44	0.018
Up-regulated	STRING clusters	CL:32890	Disaccharide metabolic process, and Starch biosynthetic process	11	88	0.63	0.4	0.0182
Up-regulated	STRING clusters	CL:49859	2OG-Fe(II) oxygenase superfamily	8	45	0.78	0.42	0.0182
Up-regulated	STRING clusters	CL:46418	Mixed, incl. Chitinase activity, and EG45-like domain containing protein, plant	10	75	0.66	0.39	0.0209
Up-regulated	STRING clusters	CL:46481	Chitinase class I, and Chitinase Cts1-like	5	14	1.08	0.43	0.0209
Up-regulated	STRING clusters	CL:6483	Mixed, incl. Ubiquitin conjugating enzyme activity, and Ubiquitin domain	10	75	0.66	0.39	0.0209
Up-regulated	STRING clusters	CL:48786	Mixed, incl. Homeodomain, and Abaxial cell fate specification	12	108	0.58	0.38	0.0217
Up-regulated	STRING clusters	CL:36591	Mixed, incl. Zinc finger, CCCH-type, and Regulation of ethylene-activated signaling pathway	11	94	0.6	0.37	0.0254
Up-regulated	STRING clusters	CL:39583	Mostly uncharacterized, incl. RING finger and transmembrane domain-containing protein 1/2, and Protein glutamine dumper	8	50	0.73	0.38	0.0269
Up-regulated	STRING clusters	CL:46416	Mixed, incl. Chitinase activity, and SCP / Tpx-1 / Ag5 / PR-1 / Sc7 family of extracellular domains.	13	129	0.53	0.36	0.0269
Up-regulated	STRING clusters	CL:46424	Chitinase activity, and EG45-like domain containing protein, plant	8	50	0.73	0.38	0.0269
Up-regulated	STRING clusters	CL:6487	Mixed, incl. Ubiquitin conjugating enzyme activity, and Ubiquitin domain	9	64	0.68	0.37	0.0269
Up-regulated	STRING clusters	CL:30723	Sulfur amino acid metabolic process, and Sulfur metabolism	12	113	0.56	0.36	0.0274
Up-regulated	STRING clusters	CL:49864	Non-haem dioxygenase in morphine synthesis N-terminal	5	16	1.03	0.39	0.0274
Up-regulated	STRING clusters	CL:36691	Regulation of response to wounding, and Ethylene-insensitive protein 2	4	8	1.23	0.4	0.0279
Up-regulated	STRING clusters	CL:54299	POT family, and Zf-FLZ domain	10	82	0.62	0.36	0.03
Up-regulated	STRING clusters	CL:49844	Mixed, incl. Intestinal absorption, and Sugar efflux transporter for intercellular exchange	15	172	0.47	0.34	0.0318
Up-regulated	STRING clusters	CL:46429	Chitinase activity, and EG45-like domain containing protein, plant	7	40	0.77	0.36	0.032
Up-regulated	STRING clusters	CL:31757	Mixed, incl. Tryptophan metabolism, and Nucleobase metabolic process	11	102	0.56	0.34	0.0355
Up-regulated	STRING clusters	CL:46420	Mixed, incl. Chitinase activity, and EG45-like domain containing protein, plant	9	70	0.64	0.34	0.0363
Up-regulated	STRING clusters	CL:35725	Mixed, incl. Transition metal ion transport, and Nicotianamine synthase	9	71	0.63	0.34	0.0387
Up-regulated	STRING clusters	CL:6488	Mixed, incl. Ubiquitin-conjugating enzyme E2, and Ubiquitin domain	8	56	0.69	0.34	0.0387
Up-regulated	STRING clusters	CL:33020	Trehalose-phosphatase, and Glycosyltransferase family 20	5	19	0.95	0.35	0.0399
Up-regulated	STRING clusters	CL:37889	ABC-type xenobiotic transporter activity, and E3 ubiquitin-protein ligase RNF5/RNF185-like	6	30	0.83	0.35	0.0399
Up-regulated	STRING clusters	CL:44913	Mostly uncharacterized, incl. PAM2-containing protein CID1/CID2, and Alternative splicing regulator	5	19	0.95	0.35	0.0399
Up-regulated	STRING clusters	CL:47116	Mixed, incl. Lysosome, and Serpin superfamily	12	123	0.52	0.32	0.0399
Up-regulated	STRING clusters	CL:47139	Mixed, incl. Peptidase C1A, and Serpin superfamily, domain 1	7	43	0.74	0.34	0.0399
Up-regulated	STRING clusters	CL:30214	Alanine, aspartate and glutamate metabolism, and Aldehyde dehydrogenase family	7	44	0.73	0.33	0.0426
Up-regulated	STRING clusters	CL:47143	Mixed, incl. Peptidase C1A, and Saposin (B) Domains	6	31	0.82	0.34	0.0426
Up-regulated	STRING clusters	CL:54305	Proton-dependent oligopeptide transporter family, and Anthocyanin biosynthesis	7	44	0.73	0.33	0.0426
Up-regulated	STRING clusters	CL:27066	Acyl-CoA dehydrogenase/oxidase C-terminal, and Enoyl-CoA hydratase/isomerase, conserved site	5	20	0.93	0.34	0.0435
Up-regulated	STRING clusters	CL:54352	Mixed, incl. Proton/oligopeptide cotransporters, and Anthocyanin biosynthesis	5	20	0.93	0.34	0.0435
Up-regulated	STRING clusters	CL:6482	Mixed, incl. Ubiquitin-like protein conjugating enzyme activity, and Protein tag	11	109	0.53	0.31	0.0451
Up-regulated	STRING clusters	CL:47133	Mixed, incl. Cathepsin propeptide inhibitor domain (I29), and Serpin superfamily	8	60	0.66	0.32	0.0461
Up-regulated	STRING clusters	CL:48616	B-Box-type zinc finger, and Regulation of response to red or far red light	4	11	1.09	0.34	0.0461
Up-regulated	STRING clusters	CL:28402	Mixed, incl. 4-coumarate-CoA ligase activity, and Stilbenoid, diarylheptanoid and gingerol biosynthesis	8	61	0.65	0.32	0.0481
Up-regulated	UniProt Keywords	KW-0479	Metal-binding	161	2395	0.36	1.25	1.71e-18
Up-regulated	UniProt Keywords	KW-0560	Oxidoreductase	86	927	0.5	1.52	9.17e-17
Up-regulated	UniProt Keywords	KW-0539	Nucleus	114	1783	0.34	1.04	1.28e-11
Up-regulated	UniProt Keywords	KW-0408	Iron	61	697	0.47	1.22	7.14e-11
Up-regulated	UniProt Keywords	KW-0346	Stress response	35	255	0.67	1.52	7.92e-11
Up-regulated	UniProt Keywords	KW-0805	Transcription regulation	81	1163	0.37	1.03	6.04e-10
Up-regulated	UniProt Keywords	KW-1015	Disulfide bond	48	546	0.47	1.09	8.82e-09
Up-regulated	UniProt Keywords	KW-0808	Transferase	104	1959	0.26	0.73	9.17e-07
Up-regulated	UniProt Keywords	KW-0862	Zinc	69	1137	0.31	0.76	2.32e-06
Up-regulated	UniProt Keywords	KW-0025	Alternative splicing	29	293	0.53	0.93	2.58e-06
Up-regulated	UniProt Keywords	KW-0238	DNA-binding	71	1192	0.31	0.75	2.58e-06
Up-regulated	UniProt Keywords	KW-0285	Flavoprotein	20	159	0.63	0.95	7.7e-06
Up-regulated	UniProt Keywords	KW-0274	FAD	17	126	0.66	0.91	2.33e-05
Up-regulated	UniProt Keywords	KW-0378	Hydrolase	72	1305	0.27	0.65	2.4e-05
Up-regulated	UniProt Keywords	KW-0677	Repeat	62	1070	0.29	0.66	2.92e-05
Up-regulated	UniProt Keywords	KW-0732	Signal	146	3326	0.17	0.57	4.66e-05
Up-regulated	UniProt Keywords	KW-0576	Peroxisome	9	33	0.97	0.97	5.38e-05
Up-regulated	UniProt Keywords	KW-0813	Transport	55	939	0.3	0.63	7.27e-05
Up-regulated	UniProt Keywords	KW-0028	Amino-acid biosynthesis	13	86	0.71	0.83	0.0001
Up-regulated	UniProt Keywords	KW-0521	NADP	18	164	0.57	0.76	0.00011
Up-regulated	UniProt Keywords	KW-0326	Glycosidase	25	294	0.46	0.7	0.00012
Up-regulated	UniProt Keywords	KW-0349	Heme	32	435	0.4	0.67	0.00012
Up-regulated	UniProt Keywords	KW-0963	Cytoplasm	39	589	0.35	0.64	0.00012
Up-regulated	UniProt Keywords	KW-0119	Carbohydrate metabolism	15	129	0.6	0.71	0.00029
Up-regulated	UniProt Keywords	KW-0863	Zinc-finger	54	978	0.27	0.56	0.00031
Up-regulated	UniProt Keywords	KW-0520	NAD	15	134	0.58	0.69	0.0004
Up-regulated	UniProt Keywords	KW-0926	Vacuole	11	75	0.7	0.71	0.0005
Up-regulated	UniProt Keywords	KW-0480	Metal-thiolate cluster	5	11	1.19	0.76	0.00089
Up-regulated	UniProt Keywords	KW-0809	Transit peptide	30	453	0.35	0.54	0.001
Up-regulated	UniProt Keywords	KW-0624	Polysaccharide degradation	9	57	0.73	0.64	0.0014
Up-regulated	UniProt Keywords	KW-0678	Repressor	9	57	0.73	0.64	0.0014
Up-regulated	UniProt Keywords	KW-0147	Chitin-binding	5	14	1.08	0.67	0.0019
Up-regulated	UniProt Keywords	KW-0865	Zymogen	5	14	1.08	0.67	0.0019
Up-regulated	UniProt Keywords	KW-1003	Cell membrane	20	256	0.42	0.53	0.0019
Up-regulated	UniProt Keywords	KW-0663	Pyridoxal phosphate	11	93	0.6	0.57	0.0022
Up-regulated	UniProt Keywords	KW-0503	Monooxygenase	21	294	0.38	0.48	0.0037
Up-regulated	UniProt Keywords	KW-0464	Manganese	18	232	0.42	0.48	0.0038
Up-regulated	UniProt Keywords	KW-0146	Chitin degradation	4	10	1.13	0.57	0.0055
Up-regulated	UniProt Keywords	KW-0418	Kinase	43	836	0.24	0.41	0.0055
Up-regulated	UniProt Keywords	KW-0067	ATP-binding	65	1434	0.19	0.38	0.0068
Up-regulated	UniProt Keywords	KW-0547	Nucleotide-binding	69	1561	0.18	0.37	0.0087
Up-regulated	UniProt Keywords	KW-0001	2Fe-2S	6	35	0.76	0.48	0.0098
Up-regulated	UniProt Keywords	KW-0659	Purine metabolism	3	5	1.31	0.51	0.0108
Up-regulated	UniProt Keywords	KW-0945	Host-virus interaction	4	13	1.02	0.49	0.0108
Up-regulated	UniProt Keywords	KW-0328	Glycosyltransferase	22	365	0.31	0.36	0.0176
Up-regulated	UniProt Keywords	KW-0010	Activator	11	127	0.47	0.38	0.0181
Up-regulated	UniProt Keywords	KW-0406	Ion transport	16	230	0.37	0.37	0.0181
Up-regulated	UniProt Keywords	KW-0411	Iron-sulfur	8	73	0.57	0.4	0.0185
Up-regulated	UniProt Keywords	KW-0446	Lipid-binding	6	42	0.69	0.4	0.0194
Up-regulated	UniProt Keywords	KW-0410	Iron transport	4	17	0.9	0.41	0.0215
Up-regulated	UniProt Keywords	KW-0460	Magnesium	20	331	0.31	0.34	0.0236
Up-regulated	UniProt Keywords	KW-0723	Serine/threonine-protein kinase	29	552	0.25	0.33	0.0236
Up-regulated	UniProt Keywords	KW-0157	Chromophore	5	31	0.74	0.38	0.0258
Up-regulated	UniProt Keywords	KW-0833	Ubl conjugation pathway	13	177	0.4	0.34	0.0258
Up-regulated	UniProt Keywords	KW-1133	Transmembrane helix	187	5250	0.08	0.28	0.0319
Up-regulated	UniProt Keywords	KW-0376	Hydrogen peroxide	10	121	0.45	0.33	0.0323
Up-regulated	UniProt Keywords	KW-0575	Peroxidase	11	142	0.42	0.33	0.033
Up-regulated	UniProt Keywords	KW-0646	Protease inhibitor	5	34	0.7	0.35	0.0336
Up-regulated	UniProt Keywords	KW-0148	Chlorophyll	4	21	0.81	0.36	0.0352
Up-regulated	UniProt Keywords	KW-0150	Chloroplast	26	498	0.25	0.3	0.0352
Up-regulated	UniProt Keywords	KW-0500	Molybdenum	3	10	1.01	0.37	0.0352
Up-regulated	UniProt Keywords	KW-0603	Photosystem I	4	21	0.81	0.36	0.0352
Up-regulated	UniProt Keywords	KW-0788	Thiol protease	6	50	0.61	0.34	0.0352
Up-regulated	UniProt Keywords	KW-0602	Photosynthesis	7	69	0.54	0.33	0.0369
Up-regulated	UniProt Keywords	KW-0456	Lyase	12	170	0.38	0.31	0.0379
Up-regulated	UniProt Keywords	KW-0927	Auxin signaling pathway	8	88	0.49	0.32	0.0379
Up-regulated	UniProt Keywords	KW-0864	Zinc transport	3	11	0.97	0.36	0.0389
Up-regulated	UniProt Keywords	KW-0676	Redox-active center	8	90	0.48	0.32	0.041
Up-regulated	UniProt Keywords	KW-0943	RNA-mediated gene silencing	5	38	0.65	0.33	0.0419
Up-regulated	UniProt Keywords	KW-0472	Membrane	195	5588	0.07	0.25	0.0454
Up-regulated	UniProt Keywords	KW-0486	Methionine biosynthesis	3	12	0.93	0.34	0.0454

## Sheet: Table S5
Table S5 - Differentially expressed genes in wildtype (WT) exposed to starvation condition consisting of extended darkness in comparison to WT under normal condition (14-h photoperiod)
gene_id	WT_starvation_	WT_normal	log2_Fold_Change	p-value	p-adj.	gene_name	gene_description
Os04g0659300	44915.2	410.683	6.77301	2.05037e-129	5.4105e-125	ROOT MEANDER CURLING	Receptor-like protein, Root development, Salt stress response, Regulation of iron acquisitio
Os10g0409400	9931.05	327.323	4.92314	2.56423e-113	3.38325e-109	polygalacturonase isoenzyme 1 beta subunit, BURP domain-containing protein 16, beta subunit of polygalacturonase 1, polygalacturonase 1 beta subunit, non-catalytic PG1beta subunit	beta subunit of polygalacturonase 1, Abiotic stress respons
Os03g0826900	2458.25	25.8315	6.57205	4.08417e-63	3.59244e-59	endosperm-specific gene 58	Conserved hypothetical protein
Os03g0255500	10279.5	1008.41	3.34958	8.5597e-51	5.64683e-47	-	Similar to Phosphoenolpyruvate carboxykinase 4 (EC 4.1.1.49) (Fragment)
Os05g0375400	10949.2	608.207	4.17011	9.38395e-45	4.95247e-41	(1,3;1,4)-b-glucanase, (1,3;1,4)-beta-glucanase, pathogenesis-related gene 2, endo-(1,3;1,4)-beta-glucanase 1	Beta-glucanase precursor
Os01g0256500	117282	15495.8	2.92003	1.64223e-43	7.22251e-40	-	Similar to ZnI
Os01g0803200	19130.5	3098.75	2.62612	1.56281e-39	5.89134e-36	ORYZACYSTATIN 1	Cysteine proteinase inhibitor-
Os04g0380300	1667.79	101.739	4.03481	1.94604e-37	6.41902e-34	F-box protein 203	Kelch-type beta propeller domain containing protein
Os01g0348900	5018.52	220.261	4.51005	4.94637e-35	1.45028e-31	SALT PROTEIN	Jacalin-related mannose-binding lectin, Salinity toleranc
Os01g0550800	735.768	6.4614	6.83114	5.34193e-34	1.40963e-30	-	Protein of unknown function DUF239, plant domain containing protein
Os10g0191300	6973.94	314.291	4.47179	2.95165e-32	7.08074e-29	PATHOGENESIS-RELATED GENE 1-101	Similar to PR-1a pathogenesis related protein (Hv-1a) precursor
Os05g0399300	1967.28	76.4188	4.68603	1.16793e-31	2.56828e-28	CHITINASE 2	Similar to Chitinase
Os01g0200700	69891.4	13410.7	2.38173	2.99876e-31	6.08703e-28	METALLOTHIONEIN I-3A	Similar to Metallothionein-like protein type 3 (MT-3) (MWMT3)
Os12g0448900	772.199	9.15576	6.39878	1.85596e-29	3.49823e-26	Pathogen-inducible oxygenase, fatty acid alpha-oxygenase, alpha-oxygenase, Rice alpha-oxygenase, rice fatty acid alpha-(di)oxygenase	Fatty acid alpha-dioxygenase family, Enzyme that oxygenates fatty acids into 2R-hydroperoxide
Os08g0189300	594.358	18.8393	4.97914	6.14078e-28	1.08029e-24	GERMIN-LIKE PROTEIN 8-4	Germin-like protein 8-4, Disease resistanc
Os02g0161900	53845.1	10886	2.30634	6.72598e-28	1.10928e-24	RICE UBIQUITIN2	Similar to polyubiquitin containing 7 ubiquitin monomers
Os09g0437500	12196.2	1846.88	2.72325	9.8392e-28	1.52728e-24	-	Dormancyauxin associated family protein
Os07g0638400	545.554	22.6124	4.59243	1.58171e-27	2.31879e-24	-	Similar to 1-Cys peroxiredoxin
Os12g0428000	12053.1	936.46	3.68602	8.00255e-27	1.11143e-23	SULFURTRANSFERASE 7	Similar to senescence-associated protein DIN1
Os07g0186000	24678.3	3148.38	2.97055	1.77465e-26	2.26768e-23	THIOREDOXIN H-TYPE	H-type thioredoxin, Regulation of the apoplastic reactive oxygen species, Stress respons
Os04g0486950	6494.36	888.693	2.86945	1.80465e-26	2.26768e-23	MALATE SYNTHASE	Similar to Malate synthase
Os11g0170900	3994.04	701.993	2.50825	3.89875e-26	4.67637e-23	BURP domain-containing protein 17	Similar to BURP domain-containing protein 17
Os01g0615100	1085.06	35.5181	4.93313	2.15286e-25	2.46999e-22	-	Chymotrypsin protease inhibitor, Salt and osmotic stress toleranc
Os03g0648400	6551.11	1378.24	2.24887	2.38617e-25	2.62359e-22	DnaJ domain protein A4, YDJ1 protein	Similar to DnaJ protein
Os09g0491740	1391.49	178.755	2.96051	8.30144e-25	8.42532e-22	PIN likes 1	Auxin efflux carrier domain containing protein
Os08g0191700	8575.38	1414.7	2.59965	8.11379e-25	8.42532e-22	GLYOXALASE I-11	Glyoxalase I, Abiotic stress respons
Os08g0189200	1231.6	24.2108	5.66847	1.85274e-24	1.81074e-21	GERMIN-LIKE PROTEIN 8-3	Germin-like protein 8-3, Disease resistanc
Os01g0681600	2242.46	324.057	2.79066	3.78691e-24	3.56889e-21	-	Hypothetical conserved gene
Os03g0231600	604.2	37.6796	4.00301	4.68008e-24	4.25855e-21	-	Similar to Branched-chain-amino-acid aminotransferase 3, chloroplast precursor (EC 2.6.1.42) (Atbcat-3)
Os10g0437500	1221.23	169.587	2.84812	1.33228e-23	1.17187e-20	-	Rossmann-like alpha/beta/alpha sandwich fold domain containing protein
Os10g0416800	3378.25	344.08	3.29557	1.50559e-23	1.2816e-20	Oschib2	Similar to Chitinase 2 (EC 3.2.1.14) (Tulip bulb chitinase-2) (TBC-2)
Os04g0482300	1408.55	69.9594	4.33153	2.086e-23	1.72017e-20	-	Kelch related domain containing protein
Os03g0826800	5767.43	1126.67	2.35586	2.79909e-23	2.23826e-20	-	Conserved hypothetical protein
Os03g0407050	1688.56	277.78	2.6037	3.08327e-23	2.39298e-20	-	Hypothetical protein
Os06g0320000	1915.88	301.515	2.66765	4.41178e-23	3.32623e-20	-	Thioredoxin fold domain containing protein
Os02g0671100	819.706	89.9026	3.18875	5.23679e-23	3.83856e-20	miRNAs regulated and abiotic stress induced F-box gene 1, F-box protein 104	Cyclin-like F-box domain containing protein
Os12g0437800	781.889	44.6698	4.12947	1.73875e-22	1.24006e-19	Sci1, PR6	Similar to MPI
Os02g0730000	2082.76	379.031	2.4582	4.3608e-22	3.02823e-19	ALDEHYDE DEHYDROGENASE 2A	Similar to Mitochondrial aldehyde dehydrogenase
Os07g0150700	1460.54	244.431	2.5789	2.84509e-21	1.92503e-18	CALCINEURIN B-LIKE PROTEIN-INTERACTING PROTEIN KINASE 23	Serine/threonine protein kinase, Pollination and drought stress responses, Reguration of potassium uptake by CBL1-CIPK23 comple
Os01g0866133	1392.57	236.324	2.55893	9.48344e-21	6.25623e-18	-	Hypothetical gene
Os01g0916100	424.494	3.22717	7.0383	1.34329e-20	8.64556e-18	-	Similar to loricrin
Os03g0310400	1993.78	419.378	2.24915	1.5364e-20	9.65299e-18	-	Crotonase, core domain containing protein
Os12g0571100	1009.91	55.9669	4.17336	1.96485e-20	1.20578e-17	METALLOTHIONEIN I-4C	Metallothionein-like protein, ROS (reactive oxygen species) scavenger, Antioxidan
Os12g0632800	494.53	33.9196	3.86616	2.14925e-20	1.26032e-17	receptor-like protein kinase HAIKU2	Protein kinase, catalytic domain domain containing protein
Os02g0128000	762.982	76.997	3.30863	2.13098e-20	1.26032e-17	HSP18.9	Similar to Cytosolic class I small heat shock protein 6 (Fragment)
Os12g0623500	5748.52	1375.96	2.06273	2.94347e-20	1.68853e-17	cationic amino acid transporter 11	Similar to Cationic amino acid transporter-like protein
Os04g0117900	908.072	104.424	3.12025	1.28726e-19	7.07674e-17	-	Amidase family protein
Os01g0266800	4038.38	858.658	2.23353	1.26132e-19	7.07674e-17	-	Cystinosin/ERS1p repeat containing protein
Os01g0915900	518.021	41.9865	3.62495	1.42417e-19	7.66961e-17	-	Conserved hypothetical protein
Os02g0240100	1631.74	87.177	4.22615	1.57101e-19	8.29117e-17	class III peroxidase 30	Similar to Peroxidase 2 (Fragment)
Os04g0494100	1544.91	82.8711	4.22034	1.70039e-19	8.79803e-17	CHITINASE 5	Similar to Chitinase
Os03g0347500	356.403	15.6101	4.51299	3.17507e-19	1.61123e-16	SWEET12	Similar to Senescence-associated protein (SAG29)
Os06g0612800	17566	4693.09	1.90418	6.03326e-19	3.00388e-16	STRESS ASSOCIATED PROTEIN GENE 8	Similar to PVPR3 protein
Os03g0734100	671.559	37.6715	4.15598	6.82332e-19	3.33433e-16	-	Conserved hypothetical protein
Os08g0131200	1604.29	174.412	3.20158	6.98343e-19	3.35052e-16	non-specific lipid transfer protein 1.7, lipid transfer protein 1.7, type 1 non-specific lipid transfer protein 7	Similar to Non-specific lipid-transfer protein
Os02g0765400	5107.16	461.207	3.46904	9.21101e-19	4.34036e-16	alpha-amylase 10-C	Similar to Alpha-amylase
Os07g0538400	627.975	44.6708	3.81322	1.06341e-18	4.92303e-16	RECEPTOR-LIKE CYTOPLASMIC KINASE 235	Similar to Receptor-like protein kinase 4
Os02g0456800	1952.08	368.194	2.40649	1.46405e-18	6.66092e-16	-	Similar to Pollen signalling protein with adenylyl cyclase activity (Fragment)
Os06g0662200	819.957	124.358	2.72111	1.86123e-18	8.32444e-16	RICE SEED B-ZIPPER 5	Basic leucine zipper (bZIP) transcription factor, Negative regulator of cold and drought stress respons
Os07g0683900	40960.3	3266.61	3.64836	1.97796e-18	8.69905e-16	R40G2	Ricin B-related lectin domain containing protein
Os07g0677100	775.265	27.4713	4.8187	2.66829e-18	1.15428e-15	PEROXIDASE 8.1	Peroxidase
Os02g0628800	4130.27	865.821	2.25411	3.10267e-18	1.32054e-15	-	Similar to Ubiquitin-like protein 5 (Fragment)
Os03g0815100	1355.04	253.567	2.41805	3.42994e-18	1.43666e-15	SNAC1: stress-responsive NAC1, stress-responsive NAC 1, stress-induced transcription factor NAC1, NAC domain protein 9, NAC domain-containing protein 2, NAC domain-containing protein 33, NAC domain-containing protein 43, NAC domain-containing protein 44	Similar to OsNAC6 protein
Os02g0301100	7565.83	2127.57	1.83032	3.53458e-18	1.45735e-15	SWEET4	RAG1-activating protein 1 homologue domain containing protein
Os03g0122300	1157.86	155.025	2.90067	5.04763e-18	2.04918e-15	flavonol synthase	Similar to Flavanone 3-hydroxylase-like protein
Os11g0488900	470.405	35.5312	3.72636	6.36099e-18	2.54324e-15	F-box protein 600	Similar to MYND finger family protein, expressed
Os01g0179600	1208.43	165.255	2.87015	6.99401e-18	2.7546e-15	-	UDP-glucuronosyl/UDP-glucosyltransferase family protein
Os07g0542400	563.842	52.216	3.43238	1.07063e-17	4.15469e-15	-	Similar to Receptor protein kinase
Os12g0629700	1142.14	44.6678	4.67652	1.15316e-17	4.29828e-15	-	Similar to Thaumatin-like protein precursor
Os02g0526400	1037.17	125.973	3.04115	1.1565e-17	4.29828e-15	CLASS I CLP ATPASE D1	Similar to ATP-dependent Clp protease ATP-binding subunit
Os03g0701200	2558.27	405.836	2.65616	1.13119e-17	4.29828e-15	-	Similar to Sugar-starvation induced protein (Fragment)
Os05g0125500	6770.56	1036.08	2.70811	1.26247e-17	4.62696e-15	-	Similar to Isovaleryl-CoA dehydrogenase, mitochondrial precursor (EC 1.3.99.10) (IVD)
Os01g0971000	5428.67	1591.42	1.77028	1.75316e-17	6.33731e-15	-	Conserved hypothetical protein
Os03g0277600	646.612	82.3746	2.97285	2.28515e-17	8.14871e-15	domain unknown function 26, Cys Rich Repeat Secretory Protein 55	Similar to (clone wusl1032) mRNA sequence
Os06g0661766	1872.12	446.287	2.06866	3.88789e-17	1.36792e-14	-	Hypothetical conserved gene
Os03g0734300	718.707	86.1497	3.06076	4.76737e-17	1.65528e-14	-	Similar to Proteinase inhibitor type II CEVI57 precursor
Os01g0346250	472.387	44.141	3.41955	4.88261e-17	1.67328e-14	-	Conserved hypothetical protein
Os01g0149800	10287.2	1284.35	3.00171	5.87367e-17	1.98711e-14	METALLOTHIONEIN 2A	Metallothionein-like protein type 2
Os03g0184550	812.093	55.429	3.87277	6.70817e-17	2.2407e-14	-	Similar to Dihydroflavonol-4-reductase
Os11g0700900	1841.6	312.208	2.56051	9.91645e-17	3.27094e-14	C10923	Glycoside hydrolase, subgroup, catalytic core domain containing protein
Os03g0158500	9174	2712.13	1.75814	1.05123e-16	3.42466e-14	-	YT521-B-like protein family protein
Os10g0552600	1644.25	374.677	2.13375	1.5903e-16	5.11768e-14	hybrid proline- or glycine-rich protein 18	Similar to Tfm5 protein
Os08g0395700	2289.4	281.495	3.02389	2.78021e-16	8.83906e-14	-	Conserved hypothetical protein
Os03g0291500	11398.6	3405.8	1.74277	2.90431e-16	9.12367e-14	ASPARAGINE SYNTHETASE 1	Asparagine synthetase, Biosynthesis of asparagine following the supply of ammoniu
Os03g0107300	5074.79	391.203	3.69735	3.56879e-16	1.10792e-13	LOW SILICON RICE 2	Anion transporter, Silicon efflux transporter, Arsenic species (As) uptak
Os02g0533800	2394.4	549.067	2.12465	5.10682e-16	1.56696e-13	-	Similar to ATPase inhibitor
Os02g0465900	22192.5	7305.25	1.60307	6.19837e-16	1.88003e-13	antiporter regulating protein, antiporter-regulating protein, cation transporter, cation transport protein, pistil extensin like protein	ChaC-like protein family protein
Os09g0420800	3661.91	850.174	2.1067	8.4136e-16	2.52293e-13	RUB1	Similar to Ubiquitin
Os11g0104866	353.039	3.22717	6.77293	1.06994e-15	3.17231e-13	-	Similar to Clathrin heavy chain
Os10g0465700	661.543	72.69	3.18572	1.0827e-15	3.17448e-13	beta-amylase 1	Similar to Beta-amylase PCT-BMYI (EC 3.2.1.2)
Os05g0258400	262.349	3.76705	6.12194	1.11102e-15	3.22172e-13	-	Protein kinase, catalytic domain domain containing protein
Os03g0655400	10221.6	1594.59	2.68036	1.30747e-15	3.75017e-13	LATE EMBRYOGENESIS ABUNDANT PROTEIN 24	Similar to LIP5
Os10g0463800	1652.21	316.614	2.38358	1.77968e-15	5.04971e-13	FLOURY ENDOSPERM 7, floury endosperm7, floury-7, floury 7	Domain of unknown function, DUF1338, containing green-plant-unique protein, Regulation of starch synthesis and amyloplast development, Peripheral endosperm developmen
Os03g0351300	2273.09	481.22	2.2399	1.9765e-15	5.54848e-13	-	Similar to beta-amylase
Os11g0432900	1032.44	188.949	2.4498	2.13535e-15	5.93131e-13	SERINE CARBOXYPEPTIDASE 56	Peptidase S10, serine carboxypeptidase family protein
Os03g0736700	913.921	178.749	2.35411	2.30625e-15	6.33931e-13	-	GRAM domain containing protein
Os01g0141000	2383.77	638.456	1.90062	4.51958e-15	1.22951e-12	APETALA2/ETHYLENE-RESPONSIVE ELEMENT BINDING PROTEIN 129	AP2/ERF and B3 domain-containing protein, Salt stress respons
Os02g0753800	2411.06	681.556	1.82282	6.40248e-15	1.72397e-12	ANNEXIN 2	Calcium-binding protein, Annexin, Heat and drought stress toleranc
Os06g0215900	269.816	10.7643	4.64776	6.98448e-15	1.86168e-12	12-OXOPHYTODIENOATE REDUCTASE 4	Similar to Oxo-phytodienoic acid reductase
Os06g0114000	2497.71	9245.36	-1.88795	7.40069e-15	1.95289e-12	chaperonin 60 beta subunit 1	Hypothetical gene
Os04g0555300	2275.74	210.41	3.43498	7.69226e-15	2.00974e-12	Functioning in Cesium Over-transport 11	Similar to glycerol 3-phosphate permease
Os01g0940800	1451.56	173.868	3.06178	8.41621e-15	2.17732e-12	beta-1, 3-glucanase 6	Similar to Beta-1,3-glucanase precursor
Os01g0810300	5805.23	1033.93	2.48919	9.43578e-15	2.41739e-12	CALMODULIN 61	Similar to Calmodulin-like protein
Os10g0505700	3216.82	716.485	2.16652	1.2378e-14	3.14068e-12	non-specific lipid transfer protein 2.12, lipid transfer protein 2.12, type 2 non-specific lipid transfer protein 12	Similar to Nonspecific lipid-transfer protein 2 (nsLTP2) (7 kDa lipid transfer protein)
Os10g0450900	2849.51	792.459	1.84639	1.30597e-14	3.28209e-12	glycine-rich protein, Glycine-rich protein 2, glycine-rich cell wall protein	Similar to Glycine-rich cell wall structural protein 2 precursor
Os03g0791800	11130.8	3688.2	1.59355	1.55845e-14	3.87966e-12	RAD6 DNA-repair homolog Dhr6, Ubiquitin-conjugating enzyme 9	Rad6 (Ubiquitin carrier protein)
Os01g0124401	8466.23	1366.73	2.63094	1.90479e-14	4.69753e-12	BOWMAN-BIRK INHIBITOR 3-3	Similar to Bowman-Birk type bran trypsin inhibitor
Os02g0783625	1306.68	215.393	2.60077	2.5246e-14	6.16207e-12	-	Similar to Lysine ketoglutarate reductase/saccharopine dehydrogenase
Os03g0183200	1570.53	397.29	1.98289	2.54535e-14	6.16207e-12	ETHYLENE RESPONSE FACTOR 69	Similar to AP2 domain containing protein, expressed
Os12g0628600	2150.05	242.744	3.147	3.23145e-14	7.75195e-12	PATHOGENESIS-RELATED GENE 5	Similar to Thaumatin-like pathogenesis-related protein 3 precursor
Os08g0508800	484.306	41.4608	3.5466	4.14087e-14	9.84408e-12	lipoxygenase Lox2:Os:1, lipoxygenase 9, lipoxygenase 8, herbivore-induced type 2 13-lipoxygenase, RLL2 lipoxygenase	Lipoxygenase, chloroplast precursor (EC 1.13.11.12)
Os05g0425700	3240.91	952.831	1.76612	4.35908e-14	1.02703e-11	F-box protein 258	Similar to F-box protein AtFBL5
Os11g0537375	1321.74	173.838	2.92667	4.51789e-14	1.05503e-11	-	Hypothetical protein
Os02g0141300	2288.37	628.754	1.86375	5.60485e-14	1.29737e-11	COLLAPSED ABNORMAL POLLEN1	Arabinokinase-Like Protein, Pollen developmen
Os11g0139700	12574.8	3477.32	1.85449	7.46708e-14	1.7134e-11	-	Hypothetical conserved gene
Os05g0405000	6837.08	1591.58	2.10299	7.81988e-14	1.77889e-11	FLOURY ENDOSPERM 4	Orthophosphate dikinase precursor (EC 2.7.9.1)
Os01g0871200	4572.94	1245.08	1.87686	7.97818e-14	1.79939e-11	basic helix-loop-helix protein 033, zinc finger protein	Zinc finger, C2H2-type domain containing protein
Os06g0159600	1125.2	228.777	2.2983	8.74489e-14	1.95559e-11	plant U-box-containing protein 64, U-box protein 64	Tetratricopeptide-like helical domain containing protein
Os11g0114600	1469.11	341.854	2.10329	8.83238e-14	1.95856e-11	WITH NO LYSINE KINASE 7	Similar to cDNA clone:J013107M03, full insert sequence
Os02g0264700	549.259	87.2133	2.65467	9.65634e-14	2.12343e-11	-	Similar to flagelliform silk protein-like protein [Oryza sativa (japonica cultivar-group)]
Os07g0683200	1082.17	109.869	3.30023	1.09358e-13	2.36536e-11	NAC DOMAIN-CONTAINING PROTEIN 103	Similar to NAC domain transcription factor
Os08g0127100	1144.66	165.774	2.78743	1.09139e-13	2.36536e-11	Histidine Transporter, lysine and histidine transporter 1, lysine-histidine-like transporter 1	Amino acid transporter, transmembrane family protein
Os06g0264500	1450.87	331.677	2.12901	1.13004e-13	2.42436e-11	-	TGF-beta receptor, type I/II extracellular region family protein
Os06g0559400	340.892	25.8355	3.72149	1.27336e-13	2.70979e-11	-	Conserved hypothetical protein
Os06g0725000	2685.91	849.555	1.66065	1.59553e-13	3.36824e-11	SULFURTRANSFERASE 9	Similar to Senescence-associated protein DIN1
Os04g0370900	255.343	1.61359	7.30509	1.75819e-13	3.68214e-11	-	Similar to H0607F01.5 protein
Os01g0747300	1738.05	458.645	1.92206	2.29317e-13	4.76474e-11	-	Similar to Plant-specific domain TIGR01615 family protein
Os09g0467300	218.224	2.69334	6.34123	2.31639e-13	4.77461e-11	PURINE PERMEASE 2	Similar to PUP1
Os12g0242100	464.581	22.6043	4.36066	2.3522e-13	4.77461e-11	-	Similar to Glycine-rich cell wall structural protein 1 precursor
Os11g0155600	593.361	89.3537	2.7312	2.33791e-13	4.77461e-11	MULTIDRUG RESISTANCE-ASSOCIATED PROTEIN 16	Conserved hypothetical protein
Os01g0382400	2677.15	170.034	3.97669	2.41001e-13	4.81784e-11	PATHOGENESIS-RELATED GENE 1-12	Similar to Pathogenesis-related protein PRB1-2 precursor
Os09g0458900	3937.23	934.768	2.07446	2.40854e-13	4.81784e-11	-	EF hand domain containing protein
Os06g0228200	1863.5	384.995	2.27499	2.76122e-13	5.47842e-11	LOW SILICON RICE 6	Aquaporin NIP III subfamily protein, Aquaporin, Silicon influx transporter, Water transpor
Os11g0133001	233.466	8.07903	4.85309	2.84337e-13	5.55784e-11	-	Similar to Ser/Thr protein kinase (Fragment)
Os02g0469300	1163.9	256.293	2.18324	2.83944e-13	5.55784e-11	-	Similar to OSIGBa0148D14.7 protein
Os07g0529800	19006.7	5942.35	1.67739	2.88557e-13	5.59886e-11	translation initiation factor eIF1, protein translation factor SUI1	Protein translation factor SUI1 homolog (GOS2 protein)
Os01g0642200	10236.9	2170.11	2.23797	2.93347e-13	5.65026e-11	-	Conserved hypothetical protein
Os05g0163700	1253.15	320.309	1.96795	3.1299e-13	5.98492e-11	-	Similar to Acyl-coenzyme A oxidase 4, peroxisomal (EC 1.3.3.6) (AOX 4) (Short- chain acyl-CoA oxidase) (SAOX) (AtCX4) (G6p) (AtG6)
Os07g0179700	399.41	0	10.9777	3.24975e-13	6.15359e-11	-	Hypothetical conserved gene
Os02g0579800	2065.59	293.845	2.8134	3.26475e-13	6.15359e-11	FW2.2-like 2	Similar to Fw2.2
Os12g0210400	1568.41	249.746	2.65057	4.2387e-13	7.93269e-11	-	Protein kinase, core domain containing protein
Os05g0438600	915.871	198.643	2.2048	4.28335e-13	7.95979e-11	-	Fructose-1,6-bisphosphatase class 1/Sedoheputulose-1,7-bisphosphatase domain containing protein
Os04g0668700	9947.33	3215.33	1.62934	4.42548e-13	8.1664e-11	-	Phosphatidylinositol 3- and 4-kinase, catalytic domain containing protein
Os01g0130000	753.765	134.074	2.49099	5.47513e-13	1.00332e-10	metal tolerance protein 9	Cation efflux protein family protein
Os07g0539300	1079.17	66.1802	4.02728	5.74362e-13	1.04526e-10	beta-1, 3-glucanase 13	Glycoside hydrolase, family 17 protein
Os04g0614600	4737.41	1668.94	1.50517	5.94371e-13	1.07426e-10	aminotransferase, pyruvate-dependent GABA transaminase	Similar to Viroid RNA-binding protein (Fragment)
Os09g0426000	297.733	27.4582	3.43892	6.0899e-13	1.08895e-10	USUALLY MULTIPLE ACIDS MOVE IN AND OUT TRANSPORTER 13	Protein of unknown function DUF6, transmembrane domain containing protein
Os01g0962700	4589	678.097	2.75858	6.10747e-13	1.08895e-10	class III peroxidase 20	Similar to Peroxidase 12 precursor (EC 1.11.1.7) (Atperox P12) (PRXR6) (ATP4a)
Os03g0370400	316.482	22.6104	3.80648	6.25782e-13	1.10826e-10	-	Protein of unknown function DUF679 family protein
Os08g0355400	613.419	58.1254	3.39926	6.4018e-13	1.11875e-10	-	Protein of unknown function DUF247, plant family protein
Os11g0444700	3788.13	1244.77	1.60565	6.39868e-13	1.11875e-10	PB1 domain-containing protein	Octicosapeptide/Phox/Bem1p domain containing protein
Os07g0529000	5723.21	1357.08	2.07639	7.31619e-13	1.27013e-10	isocitrate lyase, endosperm-specific gene 107	Similar to Isocitrate lyase (Fragment)
Os01g0194300	1133.63	241.162	2.23306	8.1015e-13	1.39727e-10	NPR1 HOMOLOG 1	Ankyrin-repeat protein, Herbivore-induced defense response, Blast disease resistanc
Os04g0500700	4783.27	1610.69	1.5703	1.0585e-12	1.81375e-10	HYDROXYCINNAMOYLTRANSFERASE 1	Similar to Hydroxyanthranilate hydroxycinnamoyltransferase 3
Os05g0454500	4794.89	1161.02	2.04612	1.34351e-12	2.28726e-10	-	Conserved hypothetical protein
Os04g0511200	282.042	19.3782	3.86285	1.4109e-12	2.38658e-10	EF-hand, abscisic acid responsive 27-kDa protein	EFA27 for EF hand, abscisic acid, 27kD
Os01g0975900	3578.42	371.647	3.26729	1.98006e-12	3.32802e-10	TONOPLAST INTRINSIC PROTEIN 1;2	Similar to Tonoplast membrane integral protein ZmTIP1-2
Os01g0223500	241.815	13.9935	4.11095	1.99426e-12	3.33067e-10	GDSL ESTERASE/LIPASE PROTEIN 13	Similar to Esterase
Os10g0492900	432.769	26.3683	4.03624	2.07227e-12	3.43919e-10	-	Similar to alpha-galactosidase
Os01g0110400	1409.34	318.748	2.14435	2.27894e-12	3.75853e-10	-	Similar to Acetyl-CoA C-acetyltransferase
Os02g0134400	453.758	23.1634	4.29226	2.48154e-12	4.06726e-10	L-aspartate oxidase	Fumarate reductase/succinate dehydrogenase flavoprotein, C-terminal domain containing protein
Os12g0567800	225.672	15.0732	3.90399	3.31334e-12	5.39707e-10	METALLOTHIONEIN 1F	Plant metallothionein, family 15 protein
Os04g0674000	1725.39	345.545	2.31993	3.73798e-12	6.0514e-10	-	Similar to H0403D02.10 protein
Os11g0251400	20104	6125.17	1.71465	3.76774e-12	6.06239e-10	-	Hypothetical conserved gene
Os03g0364400	1067.68	226.615	2.23602	3.8429e-12	6.14584e-10	RECEPTOR-LIKE CYTOPLASMIC KINASE 109	Receptor-like cytoplasmic kinase, Leaf senescence, Salt stress respons
Os08g0148600	608.758	117.371	2.37499	3.87801e-12	6.16463e-10	-	Similar to Endoribonuclease Dicer homolog 3a
Os07g0563800	5319.35	1906.9	1.47998	4.13394e-12	6.53211e-10	-	Similar to ARF GAP-like zinc finger-containing protein ZIGA3
Os02g0626100	116077	19126.8	2.60142	4.47122e-12	7.02301e-10	PHENYLALANINE AMMONIA-LYASE 1	Similar to Phenylalanine ammonia-lyase
Os06g0650900	516.713	54.3573	3.24852	4.93933e-12	7.71237e-10	DnaJ domain protein C56, rice DJC22 homolog	Conserved hypothetical protein
Os04g0493400	3897.99	331.989	3.55347	5.18908e-12	8.05467e-10	CHITINASE 4	Similar to Chitinase
Os05g0477900	1386.14	354.765	1.96594	5.69276e-12	8.78483e-10	non-specific lipid transfer protein 1.4, lipid transfer protein 1.4, type 1 non-specific lipid transfer protein 4	Similar to nonspecific lipid-transfer protein
Os04g0650700	206.403	1179.8	-2.51529	5.82476e-12	8.93627e-10	ASPARAGINASE 2	Similar to OSIGBa0113E10.3 protein
Os05g0355400	3990.66	889.702	2.16519	6.23975e-12	9.51761e-10	universal stress-induced protein A	UspA domain containing protein
Os06g0651000	572.76	65.6595	3.12457	9.73556e-12	1.47645e-09	dihydroflavonol 4-reductase, NADPH HC-toxin reductase	Similar to Helminthosporium carbonum susceptibility1
Os11g0514500	277.205	4.8458	5.83886	1.06571e-11	1.60697e-09	-	Sorghum bicolor leucine-rich repeat-containing extracellular glycoprotein precursor
Os05g0562200	6809.64	2511.34	1.43914	1.24155e-11	1.86148e-09	drought-induced 19-1	Drought induced 19 family protein
Os07g0162600	742.969	106.567	2.80128	1.46492e-11	2.18398e-09	-	Alpha/beta hydrolase fold-3 domain containing protein
Os01g0118700	707.898	132.414	2.41834	1.53819e-11	2.28032e-09	-	Similar to HGA4
Os05g0171900	557.763	62.9682	3.14711	1.56103e-11	2.30126e-09	GLYOXALASE I-6	Glyoxalase/bleomycin resistance protein/dioxygenase domain containing protein
Os11g0592000	614.69	75.9162	3.01786	1.6021e-11	2.33976e-09	PATHOGENESIS-RELATED GENE 4C	Similar to Barwin
Os08g0465700	418.774	58.1345	2.84841	1.60488e-11	2.33976e-09	P-450 76M1	Cytochrome P450 family protein
Os08g0101500	439.755	55.976	2.97366	1.67768e-11	2.43245e-09	SULPHATE TRANSPORTER 5;2	Similar to sulfate transporter
Os12g0630100	276.649	0	10.4474	1.7164e-11	2.47499e-09	Tolerance Of Nitrogen Deficiency 1, Thaumatin	Thaumatin protein, Tolerance to nitrogen deficienc
Os02g0527200	308.264	35.5352	3.11713	1.83713e-11	2.63468e-09	-	Similar to OSIGBa0142C11.2 protein
Os03g0341600	1332.26	80.7025	4.04508	1.91929e-11	2.73763e-09	-	Pollen Ole e 1 allergen/extensin domain containing protein
Os07g0677200	1740.27	326.776	2.41317	2.03722e-11	2.89023e-09	PEROXIDASE 22.3	Peroxidase
Os05g0555600	168.297	1354.52	-3.00895	2.08697e-11	2.94497e-09	NADH-DEPENDENT GLUTAMATE SYNTHASE 2	Similar to Glutamate synthase [NADH], amyloplastic
Os06g0214800	1715.71	442.531	1.95475	2.2518e-11	3.16066e-09	GID1L2 family gene, gibberellin receptor GID1L2-like gene	Alpha/beta hydrolase fold-3 domain containing protein
Os02g0543000	1440.41	290.645	2.30906	2.2822e-11	3.18639e-09	ABSCISIC ACID-STRESS-RIPENING-INDUCIBLE 1 PROTEIN	Abscisic stress ripening protein 1
Os02g0562600	398.551	31.75	3.64997	2.33451e-11	3.24227e-09	POWDERY-MILDEW-RESISTANCE GENE O_	Similar to Seven trans-membrane protein (Fragment)
Os12g0630200	1457.6	100.614	3.85654	2.44914e-11	3.38365e-09	-	Thaumatin, pathogenesis-related family protein
Os12g0466200	3888.8	1369.09	1.50618	2.88087e-11	3.95939e-09	-	Conserved hypothetical protein
Os05g0560300	421.658	69.9906	2.59065	3.1294e-11	4.27869e-09	-	Protein kinase, core domain containing protein
Os05g0542200	1292.45	266.426	2.27825	3.33248e-11	4.53286e-09	-	Alpha/beta hydrolase fold-1 domain containing protein
Os11g0256900	3357.13	351.368	3.25613	3.4613e-11	4.68393e-09	-	SAM dependent carboxyl methyltransferase family protein
Os10g0180800	1197.54	313.299	1.9346	3.5189e-11	4.73759e-09	WALL-ASSOCIATED KINASE GENE 112	Wall-associated kinase, Negative regulation of rice blast resistanc
Os12g0632700	2076.38	692.846	1.5834	4.02251e-11	5.38812e-09	-	Malate dehydrogenase, glyoxysomal precursor (EC 1.1.1.37)
Os01g0544200	164.175	5.38366	4.93008	4.08429e-11	5.44324e-09	-	Similar to P450
Os11g0183900	1445.65	459.228	1.65438	4.24676e-11	5.63133e-09	aspartic protease 2	Similar to Aspartic proteinase Asp1 precursor (EC 3.4.23.-
Os01g0564300	471.884	89.3648	2.40057	4.6416e-11	6.12413e-09	FK506 binding protein 46	Peptidyl-prolyl cis-trans isomerase, FKBP-type domain containing protein
Os11g0289700	1638.42	363.899	2.17046	4.96666e-11	6.52041e-09	-	Cytochrome P450 family protein
Os05g0399400	309.446	19.911	3.95754	5.22034e-11	6.81952e-09	CHITINASE 9	Chitinase 9
Os06g0107700	221.725	1004.97	-2.17957	6.28576e-11	8.17087e-09	leaf-type ferredoxin-NADP+-oxidoreductase 2, leaf-type FNR 2, Fd NADP+ oxidoreductase 2, LeafFerredoxin-NADP+ Reductase, leaf FNR	Leaf-type ferredoxin-NADP+-oxidoreductase, Regulation of electron partitioning in the chloroplas
Os06g0675700	2227.81	423.566	2.39488	6.48609e-11	8.38995e-09	-	Similar to High pI alpha-glucosidase
Os05g0303000	2399.97	6496.93	-1.43662	7.0407e-11	9.01893e-09	HEAT SHOCK PROTEIN 70KD CHLOROPLAST PROTEIN 1	Similar to Chloroplast heat shock protein 70
Os05g0536200	533.997	1844.04	-1.78744	7.03282e-11	9.01893e-09	voltage-dependent anion channel 2, voltage-dependent anion-selective channel 2	Voltage-dependent anion channel
Os07g0106200	1849.54	382.676	2.27302	7.36444e-11	9.38805e-09	monosaccharide transporter 3	Similar to Hexose transporter
Os05g0551801	966.591	3770.52	-1.96333	8.80919e-11	1.11758e-08	-	Hypothetical gene
Os05g0491200	2496.14	866.288	1.52676	1.01358e-10	1.27973e-08	b-subunit of SnRK1, beta-subunit of SnRK1	Similar to SNF1 kinase complex anchoring protein (Fragment)
Os06g0691600	1518.08	444.101	1.77322	1.02138e-10	1.28343e-08	CALMODULIN-LIKE PROTEIN 29	EF-Hand type domain containing protein
Os12g0611100	683.359	53.2685	3.68113	1.06547e-10	1.33249e-08	RECEPTOR-LIKE CYTOPLASMIC KINASE 373	Similar to serine/threonine-protein kinase receptor
Os02g0654700	234.337	10.7673	4.44464	1.139e-10	1.41774e-08	ETHYLENE RESPONSE FACTOR 91	AP2/ERF family protein, Abiotic stress respons
Os07g0442900	484.038	32.2838	3.90593	1.17702e-10	1.45817e-08	-	Uncharacterised protein family UPF0497, trans-membrane plant subgroup domain containing protein
Os06g0155300	3579.58	1141.73	1.64861	1.2143e-10	1.49734e-08	-	IQ calmodulin-binding region domain containing protein
Os03g0273800	2365.8	676.074	1.80704	1.22079e-10	1.49833e-08	-	HAD-superfamily hydrolase, subfamily IA, variant 3 domain containing protein
Os04g0468600	981.288	51.109	4.26301	1.2576e-10	1.53637e-08	-	Hypothetical conserved gene
Os07g0638100	1285.26	334.809	1.94066	1.27344e-10	1.54854e-08	-	Six-bladed beta-propeller, TolB-like domain containing protein
Os10g0550900	198.709	12.9178	3.94326	1.33935e-10	1.62123e-08	Proline dehydrogenase	Proline oxidase domain containing protein
Os03g0638200	591.232	108.193	2.44985	1.39947e-10	1.68627e-08	-	Similar to Major facilitator superfamily protein, expressed
Os11g0587600	703.96	101.716	2.7909	1.4061e-10	1.68655e-08	PLEIOTROPIC DRUG RESISTANCE 3	Similar to PDR-like ABC transporter
Os07g0169600	1383.08	361.746	1.93463	1.4307e-10	1.70799e-08	-	2OG-Fe(II) oxygenase domain containing protein
Os03g0654400	1108.92	313.298	1.82351	1.43692e-10	1.70799e-08	cationic amino acid transporter 4, MEU22 homolog	Similar to Cationic amino acid transporter-like protein
Os04g0552000	636.622	94.7797	2.74804	1.56056e-10	1.84664e-08	EXPB15	Barwin-related endoglucanase domain containing protein
Os07g0670300	920.859	246.037	1.90432	1.63778e-10	1.92936e-08	-	C2 calcium-dependent membrane targeting domain containing protein
Os01g0137700	197.072	3.76503	5.70931	1.67967e-10	1.96992e-08	-	Conserved hypothetical protein
Os04g0339400	160.949	5.92253	4.76377	1.73763e-10	2.02888e-08	aldo-keto reductase	Aldo/keto reductase family protein
Os03g0764600	3939.98	1048.5	1.90983	1.77344e-10	2.06156e-08	-	Homeodomain-like containing protein
Os02g0799600	328.517	31.2242	3.39457	1.81985e-10	2.10623e-08	-	Conserved hypothetical protein
Os02g0755900	189.739	9.69362	4.29061	1.94958e-10	2.24653e-08	-	UDP-glucuronosyl/UDP-glucosyltransferase domain containing protein
Os01g0975300	12609.7	1650.89	2.93323	1.97933e-10	2.27089e-08	MYB transcription factor 48	MYB-related transcription factor, Drought and salinity toleranc
Os12g0113500	3870.41	1304.85	1.56864	2.01497e-10	2.30178e-08	CALCINEURIN B-LIKE PROTEIN-INTERACTING PROTEIN KINASE 14	Similar to CBL-interacting protein kinase 14
Os06g0244000	275.172	34.9933	2.97515	2.0665e-10	2.35046e-08	-	Similar to anthranilic acid methyltransferase 3
Os04g0489600	874.332	172.781	2.33899	2.13289e-10	2.41556e-08	basic helix-loop-helix protein 111	Hypothetical conserved gene
Os08g0120600	861.323	47.9131	4.16838	2.15853e-10	2.43415e-08	-	Similar to Fructose-bisphosphate aldolase, cytoplasmic isozyme (EC 4.1.2.13)
Os12g0550800	9890.49	188.861	5.71063	2.29778e-10	2.58016e-08	-	Hypothetical conserved gene
Os02g0745100	5346.84	643.547	3.05456	2.4301e-10	2.71718e-08	LOW SILICON RICE 1	Aquaporin NIP III subfamily protein, Aquaporin, Silicon influx transporter, Arsenic species (As) uptake, Arsenite efflux, Selenite (Se) uptake, Water transpor
Os08g0112300	309.056	28.0041	3.46461	2.49275e-10	2.77548e-08	-	Transferase domain containing protein
Os10g0528300	236.748	22.0685	3.42316	2.54914e-10	2.82633e-08	TAU GLUTATHIONE S-TRANSFERASE 4	Tau class GST protein 4
Os07g0158900	945.054	131.414	2.84629	2.64016e-10	2.915e-08	F-box protein 341	Cyclin-like F-box domain containing protein
Os04g0543900	2112	497.359	2.08638	2.76124e-10	3.03598e-08	GLUTAMATE DEHYDROGENASE 2	Similar to glutamic dehydrogenase1
Os07g0553700	1022.6	117.846	3.11727	2.84564e-10	3.1158e-08	-	Similar to Light induced protein like
Os03g0663400	1299.64	274.608	2.24292	2.85856e-10	3.11701e-08	osmotin protein, Osmotin	Similar to Thaumatin-like protein
Os10g0527800	364.8	34.4413	3.40485	3.0874e-10	3.35268e-08	TAU GLUTATHIONE S-TRANSFERASE 12	Similar to Tau class GST protein 3
Os12g0610600	594.292	92.0369	2.69058	3.10271e-10	3.3555e-08	NAC DOMAIN-CONTAINING PROTEIN 60	NAC transcription factor, Negative regulation of drought toleranc
Os10g0532300	587.323	106.618	2.46153	3.12605e-10	3.36695e-08	-	Heavy metal transport/detoxification protein domain containing protein
Os03g0183300	7863.39	3107.99	1.3392	3.53183e-10	3.78853e-08	ETHYLENE RESPONSE FACTOR 64	Pathogenesis-related transcriptional factor and ERF domain containing protein
Os01g0183800	1700.35	590.027	1.52694	3.77471e-10	4.03267e-08	F-box protein 4	Cyclin-like F-box domain containing protein
Os05g0514300	3708.65	1407.74	1.3975	3.82368e-10	4.06852e-08	tubby-like protein 10, tubby-like protein 9, F-box protein 267	Similar to Tubby-like protein 3
Os03g0711100	1174.19	325.131	1.85247	3.96846e-10	4.19644e-08	B-box-containing protein 10, CCT domain-containing gene 14, CCT (CO, CO-LIKE and TOC1) domain protein 14, CCT domain protein 14	Member of the CONSTANS-like (COL) family, Flowering time represso
Os10g0501500	5295.37	2162.62	1.29194	3.97571e-10	4.19644e-08	-	Protein of unknown function DUF607 family protein
Os04g0684100	641.957	97.9564	2.71193	4.43003e-10	4.65736e-08	-	Hypothetical conserved gene
Os03g0300400	2272.6	402.013	2.49906	4.86119e-10	5.09036e-08	JASMONATE INDUCIBLE PATHOGENESIS-RELATED CLASS 10 PROTEIN	Pathogen-related protein (JIOsPR10)
Os09g0380000	3907.73	844.972	2.20931	5.11684e-10	5.33688e-08	-	Similar to catalytic/ ligase
Os11g0684000	278.93	24.2199	3.52504	5.17631e-10	5.37765e-08	JA-regulated myb transcription factor	Similar to Transcription factor MYB21 (Myb-related protein 21) (AtMYB21) (Myb homolog 3) (AtMyb3)
Os10g0392400	428.397	57.0688	2.90874	5.22911e-10	5.4112e-08	TIFY GENE 11D	Tify domain containing protein
Os04g0549600	9971.81	3826.42	1.38188	5.58868e-10	5.7607e-08	DnaJ domain protein A6	Chaperone DnaJ protein, Negative regulation of rice innate immunity, Basal resistance to Magnaporthe oryza
Os06g0129100	492.692	41.4345	3.57139	6.48958e-10	6.66331e-08	-	Short-chain dehydrogenase/reductase SDR family protein
Os02g0260700	2211.52	782.189	1.4994	6.6985e-10	6.85116e-08	-	Similar to GAMYB-binding protein (Fragment)
Os12g0553200	567.527	127.068	2.15897	7.1329e-10	7.2673e-08	-	NB-ARC domain containing protein
Os03g0189400	442.005	46.2824	3.25511	7.98142e-10	8.10053e-08	-	Similar to Alcohol dehydrogenase ADH
Os03g0388900	15388.9	1934.86	2.99158	8.31408e-10	8.40582e-08	Metacaspase 1	Peptidase C14, caspase catalytic domain containing protein
Os04g0432400	277.521	30.1465	3.20193	8.75958e-10	8.82244e-08	NEUTRAL/ALKALINE INVERTASE 7	Plant neutral invertase family protein
Os05g0489600	21049.4	9224.54	1.19023	9.00507e-10	9.0352e-08	ADP-ribosylation factor, ADP-ribosylation factor 1, ADP-ribosylation factor A1b	Similar to ADP-ribosylation factor 1
Os02g0761900	1622.26	544.793	1.57432	9.86558e-10	9.8611e-08	-	Dimethylmenaquinone methyltransferase family protein
Os11g0145200	169.374	6.99523	4.59753	1.04162e-09	1.03722e-07	-	UDP-glucuronosyl/UDP-glucosyltransferase family protein
Os01g0367900	1253.77	3156.52	-1.33202	1.16871e-09	1.15939e-07	-	Similar to Possible global transcription activator SNF2L1 (SWI/SNF related matrix associated actin dependent regulator of chromatin subfamily A member 1)
Os05g0106200	345.683	59.7551	2.53215	1.19127e-09	1.17735e-07	USUALLY MULTIPLE ACIDS MOVE IN AND OUT TRANSPORTER 8	Protein of unknown function DUF6, transmembrane domain containing protein
Os03g0103300	1701.73	464.701	1.87259	1.20567e-09	1.18714e-07	low-temperature germianability (QTL)-3-1(t)	Hybrid proline- or glycine-rich protein, Controll of low-temperature germinability, Pre-harvest sprouting resistanc
Os03g0150600	1277.23	365.502	1.80518	1.21033e-09	1.1873e-07	PHOSPHATE TRANSPORTER 1	Pi transporter, Pi homeostasi
Os10g0113000	823.169	167.475	2.29721	1.21517e-09	1.18762e-07	-	Similar to Chalcone reductase homologue (Fragment)
Os09g0379900	1020.36	291.781	1.80634	1.30939e-09	1.27467e-07	-	Similar to Beta-glucan binding protein
Os12g0277500	2298.88	5802.07	-1.33561	1.31389e-09	1.27467e-07	chaperonin 60 alpha subunit 1	Plastid chaperonin 60 alpha subunit, Folding of Rubisco large subunit (rbcL), Seedling developmen
Os01g0650200	657.799	88.2558	2.89783	1.5454e-09	1.48832e-07	GDSL ESTERASE/LIPASE PROTEIN 21	Lipase, GDSL domain containing protein
Os03g0351800	956.988	297.165	1.68725	1.54017e-09	1.48832e-07	RING finger protein	Zinc finger, RING/FYVE/PHD-type domain containing protein
Os07g0684800	423.23	54.9154	2.94558	1.59535e-09	1.53084e-07	NAC DOMAIN-CONTAINING PROTEIN 15	Similar to NAM / CUC2-like protein
Os11g0508600	1000.05	234.68	2.09143	1.63625e-09	1.5644e-07	11N3	Sugar transporter, TAL effector-mediated susceptibility to bacterial pathoge
Os04g0320700	2069.88	311.575	2.73182	1.69065e-09	1.61057e-07	-	Similar to Glucosyltransferase (Fragment)
Os04g0667800	14238.2	5543.63	1.36086	1.71496e-09	1.62786e-07	RAD6 DNA-repair homolog Dhr6, Ubiquitin-conjugation enzyme, Ubiquitin-conjugating enzyme 16	Ubiquitin-conjugating enzyme (EC 6.3.2.19) (Ubiquitin carrier protein)
Os04g0560700	1453.75	383.788	1.92153	1.77857e-09	1.68218e-07	-	Conserved hypothetical protein
Os01g0888900	259.513	23.1412	3.48732	1.81902e-09	1.71429e-07	-	Conserved hypothetical protein
Os04g0453200	764.694	188.938	2.01682	1.91047e-09	1.79408e-07	-	Similar to Monosaccharide transporter 1
Os07g0645300	151.747	2.15548	6.13798	1.92652e-09	1.80273e-07	-	Protein of unknown function DUF679 family protein
Os03g0219300	507.937	110.378	2.20206	1.9685e-09	1.8355e-07	-	Similar to Tubulin alpha-2 chain (Alpha-2 tubulin)
Os06g0288100	327.257	23.1371	3.82217	2.00846e-09	1.86617e-07	protein kinase	Similar to Receptor-like protein kinase
Os04g0443801	124.873	2.69133	5.53574	2.26281e-09	2.09512e-07	OPR13	Cytochrome c oxidase biogenesis protein Cmc1-like domain containing protein
Os12g0586000	1345.21	462.974	1.53877	2.43256e-09	2.24442e-07	-	Similar to Disease resistance protein ADR1 (Activated disease resistance protein 1)
Os06g0136900	432.735	80.7408	2.42194	2.62999e-09	2.41813e-07	DEPRESSED PALEA 1	Nuclear-localized AT-hook DNA binding protein, Regulation of palea development, Control of floral organ numbe
Os01g0741900	1058.98	340.788	1.63558	2.95017e-09	2.7031e-07	IAA6	Auxin-responsive protein, Drought tolerance, Control of tiller outgrowt
Os02g0196600	2416.04	956.695	1.3365	3.20021e-09	2.92205e-07	HEAVY METAL ATPASE 4	Heavy metal P1B-type ATPase, Cu-transporting ATPase, Control of Cu accumulation in rice grai
Os01g0871500	2730.72	1057.37	1.36872	3.28555e-09	2.98962e-07	-	TGF-beta receptor, type I/II extracellular region family protein
Os09g0272600	564.381	75.4015	2.90417	3.3317e-09	3.0212e-07	-	Conserved hypothetical protein
Os05g0486100	471.595	83.4291	2.49862	3.41783e-09	3.08869e-07	leucine-rich repeat receptor-like kinase 1	Leucine-rich repeat receptor-like kinase, Mn<sup>2+</sup>/Mg<sup>2+</sup>-dependent serine/threonine (Ser/Thr) kinase, Ca<sup>2+</sup>-independent Ser/Thr kinase, Negative regulation of polar auxin transport, Root developmen
Os03g0233000	169.601	3.76503	5.49272	3.66849e-09	3.3039e-07	-	Protein of unknown function DUF607 family protein
Os06g0698785	447.402	92.5869	2.27252	4.00129e-09	3.57918e-07	choline monooxygenase	Similar to Choline monooxygenase
Os01g0851600	520.711	111.423	2.2245	3.99274e-09	3.57918e-07	-	3-oxo-5-alpha-steroid 4-dehydrogenase, C-terminal domain containing protein
Os10g0558750	332.386	48.9797	2.76264	4.27325e-09	3.80954e-07	-	Similar to Oxidoreductase, 2OG-Fe oxygenase family protein, expressed
Os04g0430700	475.736	68.8867	2.78774	4.46671e-09	3.9686e-07	Subtilisin 41, SUBTILISIN 41	Peptidase S8, subtilisin-related domain containing protein
Os08g0425700	1204.86	165.358	2.86521	4.6175e-09	4.08881e-07	ANNEXIN 7	Similar to Annexin-like protein
Os04g0399300	243.949	32.305	2.91696	4.64653e-09	4.10075e-07	-	Similar to Nudix hydrolase 13, mitochondrial precursor (EC 3.6.1.-) (AtNUDT13)
Os05g0113000	2203.55	710.528	1.63288	4.78406e-09	4.20806e-07	-	Amino acid-binding ACT domain containing protein
Os09g0400400	255.358	19.91	3.68078	5.03577e-09	4.41475e-07	CINNAMYL ALCOHOL DEHYDROGENASE 8D	Cinnamyl alcohol dehydrogenase (EC 1.1.1.195)
Os09g0472700	173.027	3.76503	5.52119	5.24626e-09	4.58405e-07	-	Similar to blight-associated protein p12
Os07g0187900	616.159	162.573	1.92226	5.45401e-09	4.74984e-07	-	Similar to nitrate and chloride transporter
Os01g0124100	1646.5	223.854	2.87865	5.50415e-09	4.77775e-07	BOWMAN-BIRK INHIBITOR 3-2	Proteinase inhibitor I12, Bowman-Birk family protein
Os04g0537800	516.808	75.8859	2.76737	5.57911e-09	4.8247e-07	-	Protein of unknown function DUF26 domain containing protein
Os05g0557700	2906.87	1031.6	1.49449	5.5948e-09	4.8247e-07	LEAF TIP NECROSIS 1	Ubiquitin-conjugating E2 enzyme, Phosphate homeostasis, Negative regulator of the inorganic phosphate (Pi)-starvation response-signaling pathwa
Os02g0777100	2211.82	755.764	1.54918	5.61947e-09	4.83018e-07	-	DENN domain containing protein
Os02g0134300	255.666	37.1488	2.78272	5.77546e-09	4.91622e-07	Transcription Elongation Factor 1	Protein of unknown function DUF701, zinc-binding putative family protein
Os03g0305100	781.202	153.927	2.34332	5.77371e-09	4.91622e-07	-	Similar to AMP-binding protein
Os08g0427700	2204.11	5639.99	-1.35548	5.76669e-09	4.91622e-07	-	Histone H2A
Os01g0740500	570.089	138.363	2.04241	6.32391e-09	5.36577e-07	-	Similar to glutamate carboxypeptidase 2
Os05g0517900	326.304	51.1362	2.67407	6.55196e-09	5.53323e-07	-	2 , 3 cyclic phosphodiesterase, plant domain containing protein
Os02g0141100	1685.41	508.839	1.72773	6.56322e-09	5.53323e-07	AUXIN RESPONSE FACTOR 5	Similar to Auxin response factor 5
Os02g0530100	1764.65	678.345	1.37926	6.65721e-09	5.5946e-07	COPPER CHAPERONE HOMOLOG	Similar to C4-dicarboxylate transporter/malic acid transport protein
Os06g0661500	895.249	288.57	1.63343	6.75928e-09	5.66235e-07	-	Conserved hypothetical protein
Os01g0619900	578.636	127.029	2.1874	6.79754e-09	5.67638e-07	TRICHOMELESS 2	Similar to DNA binding
Os01g0949750	148.416	4.3039	5.10704	7.19013e-09	5.98527e-07	TAU GLUTATHIONE S-TRANSFERASE 35	Similar to Glutathione S-transferase GST 28 (Fragment)
Os03g0700400	126.216	0	9.31541	8.05983e-09	6.68814e-07	LIPOXYGENASE 3	Lipoxygenase-3, Generation of stale flavo
Os03g0734000	261.234	10.7593	4.60166	8.45118e-09	6.9909e-07	-	Pentatricopeptide repeat containing protein
Os07g0689600	2617.25	415.278	2.6559	9.31961e-09	7.68518e-07	NICOTIANAMINE SYNTHASE 3	Nicotianamine synthase 3 (EC 2.5.1.43) (S-adenosyl-L-methionine:S- adenosyl-L-methionine:S-adenosyl-methionine 3-amino-3- carboxypropyltransferase 3
Os07g0593000	453.99	68.8897	2.72051	1.10209e-08	9.05981e-07	-	C2H2 transcription factor, Leaf developmen
Os03g0743500	426.44	68.3518	2.64114	1.10617e-08	9.06513e-07	CALMODULIN-LIKE PROTEIN 4	Calcium-binding EF-hand domain containing protein
Os10g0572300	1218.96	436.613	1.48114	1.17662e-08	9.61255e-07	intracellular Ras-group-related LRR protein 5	Leucine-rich repeat, typical subtype containing protein
Os08g0103600	861.096	239.609	1.8454	1.19943e-08	9.76873e-07	-	BTB domain containing protein
Os10g0539700	597.934	67.7999	3.14045	1.21186e-08	9.83958e-07	-	Conserved hypothetical protein
Os09g0467200	672.997	160.94	2.06413	1.25153e-08	1.01305e-06	TAU GLUTATHIONE S-TRANSFERASE 17	Similar to Glutathione S-transferase GST 23 (EC 2.5.1.18) (Fragment)
Os08g0423500	213.851	5.37862	5.31239	1.25963e-08	1.01595e-06	ALPHA-CARBONIC ANHYDRASE 3	Carbonic anhydrase, CAH1-like domain containing protein
Os06g0127800	756.088	2349.31	-1.63565	1.26282e-08	1.01595e-06	DWARF AND LOW-TILLERING	GAI-RGA-SCR (GRAS) family protein, Brassinosteroid signalin
Os05g0564800	831.731	228.768	1.8622	1.38499e-08	1.11085e-06	-	Similar to 60S ribosomal protein L18A
Os12g0484600	138.407	1.07572	7.00596	1.39324e-08	1.11409e-06	-	Nodule-specific protein-like
Os04g0535600	425.163	54.3523	2.96756	1.45259e-08	1.15803e-06	vacuolar acid invertase 2, vacuolar invertase 1	Similar to Beta-fructofuranosidase 1 precursor (EC 3.2.1.26) (Sucrose 1) (Invertase 1)
Os01g0220400	865.929	286.41	1.59616	1.49227e-08	1.18609e-06	-	Hypothetical protein
Os06g0207000	1906.35	727.923	1.38893	1.52939e-08	1.21194e-06	-	Fumble domain containing protein
Os06g0713000	629.878	94.1753	2.74153	1.56072e-08	1.23307e-06	B-box-containing protein 22	Zinc finger, B-box domain containing protein
Os11g0438700	3156.49	1257.71	1.32759	1.65894e-08	1.30675e-06	-	Similar to Tropinone reductase-I (EC 1.1.1.206) (TR-I) (Tropine dehydrogenase)
Os10g0538200	136.883	0	9.43367	1.78962e-08	1.40549e-06	-	Peptidase aspartic, catalytic domain containing protein
Os08g0163400	1045.7	316.521	1.72392	1.81736e-08	1.42304e-06	SIGMA FACTOR A	RNA polymerase sigma-70 domain containing protein
Os11g0113700	5689.01	1684.68	1.75573	1.82594e-08	1.42553e-06	CALCINEURIN B-LIKE PROTEIN-INTERACTING PROTEIN KINASE 15	Serine/threonine protein kinase, Abiotic stresse
Os07g0637300	1114.77	368.751	1.59587	1.91129e-08	1.48776e-06	pyruvate dehydrogenase kinase, pyruvate dehydrogenase kinase 2	Similar to Pyruvate dehydrogenase kinase
Os05g0110300	2229.83	4992.23	-1.16272	1.94614e-08	1.51044e-06	-	Similar to NAD-dependent epimerase/dehydratase
Os01g0825800	1435.89	412.839	1.79831	2.05647e-08	1.59138e-06	amino acid transporter-like 7	Amino acid transporter, transmembrane domain containing protein
Os01g0775100	830.513	219.075	1.92241	2.10973e-08	1.62782e-06	-	Plus-3 domain containing protein
Os10g0167200	140.509	9.15273	3.93991	2.16452e-08	1.66039e-06	-	Similar to Cytochrome P450 family protein
Os02g0274100	5241.19	2301.95	1.18702	2.16015e-08	1.66039e-06	ABNORMAL INFLORESCENCE MERISTEM1	3-hydroxyacyl-CoA dehydrogenase, Multifunctional protein, RNA- and microtubule-binding protein, Salicylic acid (SA) biosynthesis, Maintenance of root meristem activity, Beta -oxidation of fatty acid
Os07g0676900	1066.48	222.813	2.25879	2.22841e-08	1.70445e-06	class III peroxidase 109, peroxidase 2	Similar to Peroxidase (EC 1.11.1.7)
Os11g0672300	2160.57	617.922	1.80578	2.296e-08	1.75106e-06	-	Similar to Protein kinase domain containing protein, expressed
Os06g0147100	2498.52	662.539	1.91499	2.30709e-08	1.75445e-06	-	Similar to cDNA clone:J023088C01, full insert sequence
Os08g0389700	4100.86	1614.2	1.34508	2.34817e-08	1.78056e-06	-	Conserved hypothetical protein
Os08g0207000	987.476	2670.07	-1.43491	2.38662e-08	1.80453e-06	-	Similar to 40S ribosomal protein S11
Os05g0311500	429.821	104.981	2.03368	2.43767e-08	1.83786e-06	-	Protein of unknown function DUF567 family protein
Os01g0963000	706.127	84.5049	3.0632	2.47627e-08	1.86165e-06	class III peroxidase 22	Similar to Peroxidase BP 1 precursor
Os04g0322100	801.589	103.893	2.94814	2.53483e-08	1.90026e-06	-	Protein of unknown function DUF26 domain containing protein
Os04g0525200	167.505	10.7633	3.95933	2.58191e-08	1.93007e-06	-	UDP-glucuronosyl/UDP-glucosyltransferase family protein
Os10g0558700	511.365	122.755	2.05894	2.63852e-08	1.96681e-06	-	Similar to Oxidoreductase, 2OG-Fe oxygenase family protein, expressed
Os12g0592900	555.426	129.722	2.09806	2.6611e-08	1.97806e-06	-	Conserved hypothetical protein
Os05g0549800	176.025	15.6091	3.49484	2.69859e-08	2.00029e-06	APETALA2/ETHYLENE-RESPONSIVE ELEMENT BINDING PROTEIN 96	Similar to DNA-binding protein RAV1
Os09g0397300	4853.96	2187.91	1.14962	2.75298e-08	2.03489e-06	-	HAD-superfamily hydrolase subfamily IIB protein
Os03g0376600	2427.49	6728.62	-1.47067	2.78022e-08	2.04929e-06	-	Similar to 29 kDa ribonucleoprotein, chloroplast precursor (RNA-binding protein cp29)
Os05g0197200	120.903	0	9.25289	2.89683e-08	2.12929e-06	GERMIN-LIKE PROTEIN 5-1	Hypothetical conserved gene
Os05g0215700	695.64	205.131	1.76162	2.91096e-08	2.13374e-06	-	Conserved hypothetical protein
Os05g0494200	811.187	225.002	1.84992	3.06317e-08	2.23909e-06	ORYZACYSTATIN 2	Similar to Cystatin (Fragment)
Os10g0456800	3541.33	1318.81	1.42503	3.07566e-08	2.242e-06	DST Co-activator 1	CHY zinc finger protein, Transcriptional co-activator of DST (Drought and Salt Tolerance: zinc finger transcription factor gene), Drought and salt tolerance, Stomatal aperture contro
Os05g0143800	106.321	0	9.06811	3.08428e-08	2.24209e-06	GH3-6	GH3 auxin-responsive promoter domain containing protein
Os12g0257600	118.549	0	9.22616	3.12161e-08	2.25679e-06	LACCASE 28	Similar to Laccase-25
Os02g0529700	667.456	2124.2	-1.6698	3.11882e-08	2.25679e-06	-	Similar to Acidic ribosomal protein P2a-4 (Fragment)
Os08g0440300	1381	510.4	1.43594	3.20321e-08	2.30946e-06	CCR4-associated factor 1A, carbon cataboliterepressor 4-associated factor 1A, CCR4-associated factor 1-12	Component of the CCR4-NOTcomplex, Deadenylase, Deadenylation (poly(A) tail shortening), Development and stress respons
Os08g0297800	104.774	0	9.04723	3.41122e-08	2.45273e-06	-	Sulfotransferase family protein
Os01g0124200	13251.4	3863.43	1.77817	3.47067e-08	2.48195e-06	BOWMAN-BIRK INHIBITOR 3-1	Similar to Bowman Birk trypsin inhibitor
Os04g0598000	6148.59	2791.87	1.13903	3.46818e-08	2.48195e-06	-	Similar to OSJNba0093F12.14 protein
Os03g0191000	1962.78	739.099	1.40903	3.53998e-08	2.52467e-06	-	Similar to CG-1 protein (Fragment)
Os05g0138300	4153.68	1708.62	1.28153	3.58251e-08	2.54812e-06	low temperature-induced low molecular weight integral membrane protein LTI6b, low temperature induced gene 6b, low temperature and salt responsive protein LTI6B, rare cold-inducible 2-6	Similar to ICT protein (Fragment)
Os02g0625000	2622.66	985.703	1.41168	3.74444e-08	2.65613e-06	cryptochrome 2	Cryptochrome 2, blue light photoreceptor, Promotion of flowering tim
Os08g0478466	577.07	129.18	2.15951	3.89403e-08	2.75484e-06	-	Protein of unknown function DUF296 domain containing protein
Os05g0360400	355.986	78.0586	2.18913	4.03355e-08	2.84592e-06	-	Zinc finger, RING/FYVE/PHD-type domain containing protein
Os08g0126700	1931.33	449.39	2.10346	4.10718e-08	2.88245e-06	ZINC FINGER CCCH DOMAIN-CONTAINING PROTEIN 54	Nucleotide-binding, alpha-beta plait domain containing protein
Os02g0124866	2603	699.14	1.89646	4.09854e-08	2.88245e-06	-	Hypothetical gene
Os07g0575900	544.663	73.7234	2.88493	4.19808e-08	2.93843e-06	-	Protein of unknown function DUF946, plant family protein
Os03g0782500	1348.66	495.811	1.44354	4.36596e-08	3.04786e-06	PIL13	Phytochrome-interacting factor-like bHLH protein, Stress-responsive transcription factor, Regulator of reduced internode elongation under drought condition
Os02g0684400	1523.15	505.449	1.59133	4.41006e-08	3.07052e-06	-	Similar to OXS
Os12g0459100	112.768	0	9.1524	4.59113e-08	3.18818e-06	-	Similar to Transferase family protein
Os02g0740700	245.48	18.8453	3.70417	4.6073e-08	3.19101e-06	-	Matrix metalloproteinase, Plant development, Symplastic apoplastic transpor
Os05g0192700	3102.51	1312.57	1.24111	5.08082e-08	3.50976e-06	-	Conserved hypothetical protein
Os06g0222400	743.038	238.497	1.63962	5.10938e-08	3.52027e-06	ETHYLENE RESPONSE FACTOR 120	Similar to DRE-binding protein 2
Os02g0704900	314.878	1075.66	-1.77342	5.30158e-08	3.64318e-06	IPP	Similar to Inorganic pyrophosphatase-like protein
Os06g0168500	223.038	20.4509	3.44747	5.31708e-08	3.64434e-06	-	Similar to Syntaxin-like protein (Fragment)
Os05g0155100	933.302	3026.31	-1.69699	5.73522e-08	3.92075e-06	RIBOSOMAL PROTEIN L18	Similar to 60S ribosomal protein L18
Os01g0588400	104.608	0	9.04417	5.75839e-08	3.92642e-06	-	Band 7 protein family protein
Os03g0583800	2262.12	760.031	1.57356	5.88698e-08	4.00376e-06	-	Mpv17/PMP22 family protein
Os09g0541000	401.548	1565.69	-1.96275	5.92984e-08	4.02254e-06	PLASMA MEMBRANE INTRINSIC PROTEIN 2;7	Similar to Aquaporin 2
Os08g0203400	399.374	24.7487	4.01183	6.0073e-08	4.06463e-06	-	Protein kinase, core domain containing protein
Os01g0290800	1598.33	438.652	1.86538	6.06008e-08	4.08986e-06	-	Hypothetical protein
Os07g0155100	4035.11	1546.77	1.38325	6.09767e-08	4.10473e-06	-	FAD dependent oxidoreductase family protein
Os01g0567400	215.568	29.0758	2.89059	6.12273e-08	4.10625e-06	-	Protein of unknown function DUF3511 domain containing protein
Os02g0814700	5036.85	13159.1	-1.38542	6.13105e-08	4.10625e-06	-	Similar to Ribosomal Pr 117 (Fragment)
Os05g0104200	131.058	1.07572	6.92843	6.15931e-08	4.11473e-06	POLYGALACTURONASE-INHIBITING PROTEIN 1, POLYGALACTURONASE-INHIBITING PROTEIN 2	Polygalacturonase inhibiting protein, Inhibitor of fungal polygalacturonase, Sheath blight resistanc
Os04g0591100	1612.04	593.757	1.44101	6.24108e-08	4.15883e-06	-	Protein of unknown function DUF597 family protein
Os07g0147500	3631.02	905.22	2.00404	6.26406e-08	4.16362e-06	PHOTOSYSTEM II SUBUNIT	Similar to Photosystem II 10 kDa polypeptide, chloroplast precursor
Os10g0159800	978.584	191.051	2.35658	6.29622e-08	4.17449e-06	-	Alcohol dehydrogenase superfamily, zinc-containing protein
Os01g0138800	134.541	3.22717	5.38097	6.48769e-08	4.29065e-06	-	Peptidase C26 domain containing protein
Os11g0605500	2510	813.839	1.6249	6.63709e-08	4.37849e-06	-	Acyl-CoA oxidase
Os05g0584200	1348.26	389.152	1.79261	6.69634e-08	4.40656e-06	LATE EMBRYOGENESIS ABUNDANT PROTEIN 8	Atypical late embryogenesis abundant (LEA) protein, Resistance to multiple abiotic stresse
Os05g0128200	3138.67	1165.92	1.42869	6.88863e-08	4.50419e-06	ZINC FINGER CCCH DOMAIN-CONTAINING PROTEIN 33	Hypothetical conserved gene
Os12g0597500	2570.31	1064.83	1.27124	6.87588e-08	4.50419e-06	UREIDOGLYCOLATE AMIDOHYDROLASE	Peptidase M20 domain containing protein
Os12g0167700	300.637	963.792	-1.68124	6.8959e-08	4.50419e-06	-	Similar to SAP domain containing protein, expressed
Os08g0482600	416.262	68.9018	2.59542	7.10329e-08	4.62819e-06	UCLACYANIN-LIKE PROTEIN 29	Cupredoxin domain containing protein
Os06g0167500	1025.79	356.905	1.52316	7.18674e-08	4.67103e-06	-	Leucine-rich repeat, plant specific containing protein
Os04g0419100	183.584	7.53612	4.60733	7.22678e-08	4.68551e-06	-	Conserved hypothetical protein
Os02g0582600	273.958	39.828	2.7819	7.26098e-08	4.69614e-06	-	Heavy metal transport/detoxification protein domain containing protein
Os07g0158800	234.425	33.9176	2.7885	7.31446e-08	4.71622e-06	-	Protein of unknown function DUF266, plant family protein
Os03g0314500	1329.86	475.327	1.48435	7.32776e-08	4.71622e-06	-	WD40-like Beta Propeller domain containing protein
Os03g0116700	867.543	278.856	1.63719	7.42543e-08	4.75813e-06	F-box protein 127	Cyclin-like F-box domain containing protein
Os06g0199400	1104.63	359.064	1.62101	7.42894e-08	4.75813e-06	-	Conserved hypothetical protein
Os02g0627100	1289.52	186.177	2.79201	7.45082e-08	4.76059e-06	PHENYLALANINE AMMONIA-LYASE 1	Similar to Phenylalanine ammonia-lyase (EC 4.3.1.5)
Os07g0540100	505.493	97.9534	2.36737	7.54224e-08	4.80736e-06	-	Serine/threonine protein kinase-related domain containing protein
Os02g0763200	660.93	190.021	1.79817	7.62519e-08	4.84852e-06	-	Similar to Galactoside 2-alpha-L-fucosyltransferase (EC 2.4.1.69) (Xyloglucan alpha-(1,2)-fucosyltransferase) (AtFUT1)
Os01g0143300	104.048	439.362	-2.07889	7.70867e-08	4.88982e-06	-	Similar to Glycine-rich protein (Fragment)
Os01g0281100	95.5619	0	8.91407	7.86678e-08	4.9634e-06	-	Conserved hypothetical protein
Os01g0681700	308.042	39.2851	2.97092	7.8811e-08	4.9634e-06	-	Hypothetical conserved gene
Os05g0119300	4807.26	1951.33	1.30075	7.88056e-08	4.9634e-06	-	Similar to ESTs AA754121
Os02g0602900	603.565	183.585	1.71693	7.99993e-08	5.02624e-06	-	Conserved hypothetical protein
Os02g0600400	770.091	254.635	1.59669	8.02403e-08	5.02941e-06	d-glucose 6-phosphate dehydrogenase 1	Similar to Glucose-6-phosphate dehydrogenase
Os05g0597100	3196.44	7806.22	-1.28812	8.3171e-08	5.20075e-06	HISTONE DEACETYLASE 1	Histone H4 deacetylase, Negative regulation of innate immunit
Os10g0167250	325.001	58.6814	2.46891	8.4787e-08	5.28926e-06	-	Similar to Cytochrome P450 CYP76H18
Os02g0300700	1274.82	215.446	2.56486	9.07679e-08	5.64902e-06	EUKARYOTIC INITIATION FACTOR 1A-1	Similar to Eukaryotic translation initiation factor 1A (EIF-1A) (EIF-4C)
Os05g0565000	438.773	1555.19	-1.82539	9.3239e-08	5.78915e-06	RIBOSOMAL PROTEIN L18A	Similar to 60S ribosomal protein L18a-1
Os06g0146800	92.8342	0	8.87248	9.37293e-08	5.80593e-06	-	Conserved hypothetical protein
Os11g0592200	1317.19	155.495	3.08242	9.41898e-08	5.8208e-06	PATHOGENESIS-RELATED GENE 4	Similar to Chitin-binding allergen Bra r 2 (Fragments)
Os01g0919400	407.925	58.1204	2.81091	9.63099e-08	5.93791e-06	SUCROSE PHOSPHATE SYNTHASE	Sucrose phosphate synthase, Sucrose synthesis in pollen germinatio
Os06g0172800	1424.75	507.746	1.48852	9.93731e-08	6.11249e-06	-	Similar to alkaline alpha galactosidase 2
Os12g0530000	1640.76	4247.25	-1.37223	1.01057e-07	6.20163e-06	-	Similar to Histone H2A
Os01g0314100	2041.59	639.433	1.67481	1.02116e-07	6.25204e-06	-	Catalytic domain of components of various dehydrogenase complexes containing protein
Os09g0376800	891.925	292.349	1.60901	1.02393e-07	6.25449e-06	-	Similar to Trehalose-6-phosphate synthase (Fragment)
Os09g0482740	1401.47	552.873	1.34192	1.09987e-07	6.70284e-06	-	Protein of unknown function DUF1664 family protein
Os04g0316200	1234.65	228.238	2.43577	1.16191e-07	7.06462e-06	-	Protein of unknown function DUF26 domain containing protein
Os03g0655700	326.01	989.623	-1.60148	1.16987e-07	7.09669e-06	-	Similar to 3-isopropylmalate dehydrogenase 2
Os02g0790500	4467.29	1576.58	1.50264	1.17718e-07	7.12464e-06	TREHALOSE-6-PHOSPHATE SYNTHASE 5	Hypothetical protein
Os06g0169001	90.3104	0	8.83304	1.20551e-07	7.2794e-06	-	GOS9 protein
Os08g0485800	90.5143	0	8.83641	1.24376e-07	7.49321e-06	-	Barwin-related endoglucanase domain containing protein
Os02g0821400	220.497	17.7575	3.63365	1.27817e-07	7.68297e-06	RECEPTOR-LIKE CYTOPLASMIC KINASE 90	Protein kinase, core domain containing protein
Os03g0617500	524.037	150.202	1.80255	1.29829e-07	7.7862e-06	CYCLIN-D5-2	Cyclin, C-terminal domain containing protein
Os02g0827600	506.261	1278.65	-1.33663	1.32532e-07	7.93029e-06	-	Protein of unknown function DUF3531 domain containing protein
Os07g0641700	1157.51	3286.26	-1.50532	1.35363e-07	8.08137e-06	-	Similar to 10 kDa chaperonin (Protein CPN10) (Protein groES)
Os04g0649500	1909.91	692.233	1.46413	1.36425e-07	8.12637e-06	-	Similar to H0212B02.4 protein
Os05g0561400	1154.99	209.331	2.46401	1.36883e-07	8.13532e-06	-	Conserved hypothetical protein
Os08g0423600	112.786	2.15145	5.71099	1.42883e-07	8.47277e-06	ALPHA-CARBONIC ANHYDRASE 4	Similar to carbonic anhydrase
Os05g0595100	458.46	67.267	2.76861	1.43589e-07	8.49556e-06	UDP-glucose epimerase 1, UDP-glucose 4-epimerase 1	Uridine-diphospho-(UDP)-glucose 4-epimerase, Cell wall carbohydrate partitioning during nitrogen (N) limitatio
Os07g0104500	153.545	3.76503	5.34873	1.47489e-07	8.70679e-06	class III peroxidase 95	Haem peroxidase, plant/fungal/bacterial family protein
Os02g0586900	2830.98	63.4869	5.47864	1.50692e-07	8.87603e-06	endosperm-specific gene 40	Hypothetical conserved gene
Os05g0522600	833.036	66.713	3.64244	1.51747e-07	8.91825e-06	-	Leucine-rich repeat, plant specific containing protein
Os10g0395000	167.197	15.6172	3.42011	1.53274e-07	8.98798e-06	RECEPTOR-LIKE CYTOPLASMIC KINASE 298	Protein kinase, core domain containing protein
Os05g0207300	114.181	500.788	-2.13236	1.55542e-07	9.10077e-06	RPL11	Similar to 60S ribosomal protein L11-2 (L16). Splice isoform 2
Os04g0498600	945.886	241.667	1.96844	1.56192e-07	9.11857e-06	S-ADENOSYLMETHIONINE DECARBOXYLASE	S-adenosylmethionine decarboxylase, Polyamine biosynthesis, Salt and drought stresses, Abiotic stres
Os09g0572700	229.908	23.1392	3.31253	1.63821e-07	9.53678e-06	UCLACYANIN-LIKE PROTEIN 33	Similar to Blue copper-binding protein
Os03g0285800	374.59	89.3668	2.06779	1.64078e-07	9.53678e-06	MULTIPLE STRESS RESPONSIVE MAP KINASE 2	MAP Kinase
Os02g0478700	1502.26	4293.29	-1.51497	1.67889e-07	9.73684e-06	-	Ribosomal protein S27
Os04g0614650	1381.85	486.197	1.50683	1.70513e-07	9.86735e-06	-	Similar to OSIGBa0126B18.8 protein
Os10g0580800	192.836	646.119	-1.74433	1.7149e-07	9.90214e-06	CHLOROPLAST PROTEASE 4	Similar to NClpP4 (Fragment)
Os05g0253200	110.775	2.15145	5.68509	1.72406e-07	9.9333e-06	-	Conserved hypothetical protein
Os08g0477500	91.7047	0	8.85567	1.74099e-07	1.0009e-05	Patatin-related phospholipase A II zeta	Similar to patatin class 1
Os10g0345100	486.566	119.496	2.02547	1.79963e-07	1.03236e-05	-	Multi antimicrobial extrusion protein MatE family protein
Os06g0493100	1318.14	288.666	2.19117	1.9677e-07	1.12633e-05	brown planthopper induced008a, Brown planthopper induced 008a, Rapid alkalization factor 22	Conserved hypothetical protein
Os05g0363100	928.849	258.354	1.84605	1.9749e-07	1.128e-05	-	Similar to Monoglyceride lipase
Os12g0583700	164.193	17.2237	3.25294	1.98536e-07	1.13153e-05	ZINC FINGER PROTEIN 252	Zinc finger, C2H2-type domain containing protein
Os01g0713200	1785.91	388.716	2.2001	2.0306e-07	1.14986e-05	beta-1, 3-glucanase 10	Similar to Beta-glucanase
Os06g0129400	2305	836.476	1.46235	2.02997e-07	1.14986e-05	SPX-MFS protein 3, SPX-Major Facility Superfamily3	Splicing variant of SPX-MFS protein
Os09g0565200	813.363	2289.82	-1.49309	2.02257e-07	1.14986e-05	-	Similar to Nucleic acid-binding protein precursor
Os10g0522900	1584.93	653.009	1.27919	2.06441e-07	1.1665e-05	-	Isopenicillin N synthase family protein
Os06g0639100	5171.26	2388.59	1.11434	2.27575e-07	1.28044e-05	-	Zinc finger, RING/FYVE/PHD-type domain containing protein
Os12g0534200	1883.31	5397.68	-1.51895	2.27547e-07	1.28044e-05	-	Similar to Acyl carrier protein I, chloroplast precursor (ACP I)
Os01g0111600	83.0289	0	8.71152	2.3216e-07	1.30345e-05	MFT-like gene 2	Similar to MOTHER of FT and TF1 protein
Os12g0570700	611.253	65.1025	3.231	2.33753e-07	1.30961e-05	METALLOTHIONEIN I-4A	Similar to Metallothionein-like protein type 1
Os01g0191700	473.562	110.375	2.10162	2.36344e-07	1.32133e-05	phosphofructokinase 1	Similar to Pyrophosphate-fructose-6-phosphate 1-phosphotransferase-like protein (Pyrophosphate-dependent phosphofructo-1-kinase-like protein)
Os01g0914400	182.575	604.64	-1.72702	2.39937e-07	1.33858e-05	Epidermal Patterning Factor like-9	Similar to EPIDERMAL PATTERNING FACTOR-like protein 9
Os10g0462900	2397.87	5285.55	-1.1403	2.41008e-07	1.34171e-05	-	Similar to mitochondrial chaperonin-60
Os05g0512600	1899.32	4729.17	-1.3161	2.43837e-07	1.35461e-05	-	X8 domain containing protein
Os07g0669700	749.966	141.535	2.40548	2.45931e-07	1.36337e-05	HIGH-AFFINITY POTASSIUM(K+) TRANSPORTER 7	Potassium transporter 4 (AtPOT4) (AtKUP3) (AtKT4)
Os02g0612700	490.564	125.962	1.96173	2.5146e-07	1.3911e-05	-	BTB domain containing protein
Os06g0259000	1297.63	485.03	1.41958	2.66096e-07	1.46898e-05	-	Hypothetical conserved gene
Os12g0203200	256.017	46.3066	2.46695	2.67375e-07	1.47296e-05	-	Conserved hypothetical protein
Os01g0847100	127.046	3.22717	5.29791	2.69223e-07	1.48005e-05	-	Conserved hypothetical protein
Os06g0712700	307.861	59.7471	2.36511	2.73918e-07	1.50273e-05	SUPERWOMAN 1	Transcription factor, Development of lodicules and stamen
Os04g0570500	115.077	2.68931	5.41874	2.89184e-07	1.58319e-05	DWF1, DIM/DWF1, DIM	Cytochrome P450 family protein
Os01g0920100	1142.67	328.865	1.79671	2.91352e-07	1.5885e-05	-	Conserved hypothetical protein
Os03g0266300	1066.54	405.941	1.39372	2.91357e-07	1.5885e-05	17.9 KDA CLASS I HEAT SHOCK PROTEIN 1	Class I low-molecular-weight heat shock protein 17.9
Os04g0556000	525.524	74.8001	2.81286	2.94606e-07	1.6029e-05	HEAVY METAL ATPASE 5	Heavy metal P-type ATPase, Xylem loading of coppe
Os03g0324900	398.029	87.7361	2.18181	3.00171e-07	1.62834e-05	-	Zinc finger, RING/FYVE/PHD-type domain containing protein
Os02g0471500	2770.68	1054.52	1.39373	3.00515e-07	1.62834e-05	protein phosphatase 2C14, protein phosphatase 2C 14, protein phosphatase 24	Protein phosphatase 2C domain containing protein
Os02g0710500	83.503	0	8.72038	3.02876e-07	1.63776e-05	-	Similar to Receptor protein kinase
Os11g0236200	141.581	5.9185	4.57921	3.04323e-07	1.64222e-05	-	Similar to Sucrose-phosphate synthase
Os03g0825500	867.422	2119.35	-1.28867	3.1078e-07	1.67364e-05	-	Transcription antitermination protein, NusG, N-terminal domain containing protein
Os05g0119200	216.526	34.4504	2.65175	3.17993e-07	1.709e-05	glycine-rich RNA-binding protein 1	Similar to EST C27893 corresponds to a region of the predicated gene
Os04g0687800	112.649	6.45838	4.12416	3.22002e-07	1.72703e-05	USUALLY MULTIPLE ACIDS MOVE IN AND OUT TRANSPORTER 7	Protein of unknown function DUF6, transmembrane domain containing protein
Os06g0724400	811.198	227.154	1.83608	3.39998e-07	1.81985e-05	DNL type zinc finger domain-containing protein 1	Zinc finger, Zim17-type family protein
Os07g0683600	359.149	74.8183	2.26337	3.41004e-07	1.82154e-05	-	Similar to Osr40c1 protein
Os05g0575000	135.129	6.45636	4.3875	3.45373e-07	1.84115e-05	-	Similar to predicted protein
Os09g0571200	331.811	67.8281	2.29088	3.49653e-07	1.86021e-05	-	C2 domain containing protein
Os10g0442900	529.813	131.88	2.0066	3.67434e-07	1.94573e-05	ABC TRANSPORTER G FAMILY MEMBER 25	ABC transporter, White-brown complex homolog protein, Silicon-promoted formation of Casparian bands in the exodermi
Os03g0743200	478.354	138.355	1.78991	3.66652e-07	1.94573e-05	-	Hypothetical conserved gene
Os04g0598200	2927.92	7225.33	-1.3031	3.6794e-07	1.94573e-05	-	Similar to 60S ribosomal protein L12
Os01g0889900	576.015	150.193	1.93885	3.72115e-07	1.96388e-05	-	Serine/threonine protein kinase-related domain containing protein
Os12g0431100	139.607	10.7633	3.69721	3.78043e-07	1.99118e-05	-	ATPase, AAA-type, core domain containing protein
Os07g0665200	3675.48	1694.86	1.11674	3.84251e-07	2.01984e-05	CYTOSOLIC SUPEROXIDASE DISMUTASE 2	Similar to Superoxide dismutase [Cu-Zn]
Os06g0334400	1348.95	530.245	1.34716	3.92687e-07	2.06008e-05	CYCLIN-DEPENDENT KINASE F;1	Similar to Cdk-activating kinase 1At (Cdk-activating kinase CAK1At)
Os01g0916000	533.167	50.5731	3.39815	4.01637e-07	2.10286e-05	-	Conserved hypothetical protein
Os06g0561000	1079.25	317.026	1.76746	4.04436e-07	2.11332e-05	Myo-inositol oxygenase	Myo-inositol oxygenase, Drought stress toleranc
Os02g0532500	1184.87	467.313	1.3424	4.08512e-07	2.1304e-05	GERMIN-LIKE PROTEIN 2-4	Germin-like protein, Fungal blast and bacterial blight resistanc
Os02g0626400	14081.7	3523.25	1.99884	4.20038e-07	2.18236e-05	PHENYLALANINE AMMONIA-LYASE	Phenylalanine ammonia-lyase (EC 4.3.1.5)
Os04g0616300	1819.86	510.215	1.83464	4.20131e-07	2.18236e-05	-	Similar to H0525G02.10 protein
Os12g0580400	858.05	293.915	1.54554	4.24302e-07	2.1997e-05	POLYAMINE UPTAKE TRANSPORTER 2	Similar to neutral amino acid transport protein
Os10g0567400	2444.1	963.598	1.34267	4.29845e-07	2.22407e-05	chlorophyll a oxygenase, Chlorophyll a oxygenase 1, Lls1-homologue of maize, 3, 8-divinyl chlorophyllide a 8-vinyl reductase	Similar to Rieske
Os04g0475600	696.959	157.153	2.14876	4.31076e-07	2.22607e-05	DAO	2OG-Fe(II) oxygenase domain containing protein
Os05g0130100	360.725	45.7838	2.97802	4.34447e-07	2.2391e-05	-	Hypothetical conserved gene
Os02g0761400	1638.04	3612.25	-1.14081	4.42267e-07	2.27496e-05	-	Similar to ATPREP2
Os06g0654900	2356.45	683.024	1.78648	4.44948e-07	2.2843e-05	B-box-containing protein 20, CCT domain-containing gene 23, CCT (CO, CO-LIKE and TOC1) domain protein 23, CCT domain protein 23	Similar to CONSTANS-like protein CO6
Os11g0138900	304.763	40.8987	2.89769	4.49826e-07	2.30486e-05	-	Alpha/beta hydrolase fold-3 domain containing protein
Os02g0167300	1528.72	3786.82	-1.30853	4.55163e-07	2.32768e-05	BETA-TUBULIN 5	Tubulin beta-3 chain (Beta-3 tubulin)
Os01g0628700	820.606	267.001	1.62007	4.81654e-07	2.45839e-05	-	Cytochrome P450
Os03g0189600	1960.31	805.875	1.28234	4.94654e-07	2.51987e-05	-	Similar to Alcohol dehydrogenase
Os03g0134500	229.017	36.6129	2.64452	5.30036e-07	2.69491e-05	-	Cytochrome p450 (CYP78A9)
Os03g0192500	2002.2	617.882	1.69623	5.47512e-07	2.77308e-05	Protein phosphatase 45	Sporulation stage II, protein E C-terminal domain containing protein
Os08g0562600	3712.47	1161.47	1.6764	5.47316e-07	2.77308e-05	-	C2 calcium-dependent membrane targeting domain containing protein
Os10g0554800	1142.78	3136.56	-1.45648	5.51828e-07	2.78958e-05	hybrid proline- or glycine-rich protein 21	Plant lipid transfer protein and hydrophobic protein, helical domain containing protein
Os12g0199000	160.944	5.38871	4.90101	5.66414e-07	2.85784e-05	-	Similar to Jasmonate-induced protein
Os09g0243200	143.089	10.7633	3.73199	5.7063e-07	2.86815e-05	-	Zinc finger, RING/FYVE/PHD-type domain containing protein
Os05g0256500	484.749	61.8783	2.96956	5.69935e-07	2.86815e-05	-	Protein kinase, catalytic domain domain containing protein
Os10g0516900	167.173	19.915	3.06909	5.83952e-07	2.92488e-05	-	Conserved hypothetical protein
Os03g0843100	354.435	79.6671	2.15308	5.84134e-07	2.92488e-05	small GTP-binding protein OsRab11A1	Ras GTPase family protein
Os04g0121800	173.876	18.8363	3.20619	6.12987e-07	3.06354e-05	-	Hypothetical conserved gene
Os04g0412200	1681.5	4111.62	-1.28971	6.18526e-07	3.08538e-05	-	Similar to Ferredoxin I
[truncated: 3,298 more rows]

## Sheet: Table S6
Table S6- Differentially expressed genes in snrk1a mutant exposed to starvation condition consisting of extended darkness in comparison to snrk1a under normal condition (14-h photoperiod)
[truncated: 387 more rows]

[truncated: 7 more sheets: Table S7, Table S8, Table S9, Table S10, Table S11, Table S12, Table S13]
